# Supplementary material for: 3-Ethyl-4-hy­droxy-8-meth­oxy­quinolin-2(1H)-one
Source: Acta Crystallogr Sect E Struct Rep Online. 2012 Oct 24;68(Pt 11):o3198. doi: 10.1107/S1600536812043279 (PMC3515288; doi:10.1107/S1600536812043279)
Supplement: Supplementary file 1 [file e-68-o3198-sup1.cif]

##############################################################################
#                                                                            #
# This CIF contains the data in a paper accepted for publication in          #
# Acta Crystallographica Section E. It conforms to the requirements of       #
# Notes for Authors for Acta Crystallographica Section E, and has been       #
# peer reviewed under the auspices of the IUCr Commission on Journals.       #
#                                                                            #
# Full details of the Crystallographic Information File format               #
# are given in the paper "The Crystallographic Information File (CIF):       #
# a New Standard Archive File for Crystallography" by S. R. Hall, F. H.      #
# Allen and I. D. Brown [Acta Cryst. (1991), A47, 655-685].                  #
#                                                                            #
# The current version of the core CIF dictionary is obtainable from          #
# ftp://ftp.iucr.org/pub/cif_core.dic.                                       #
#                                                                            #
# Software is freely available for graphical display of the structure(s)     #
# in this CIF. For information consult the CIF software page                 #
# http://www.iucr.org/resources/cif/software.                                #
#                                                                            #
# This file may be used for bona fide research purposes within the           #
# scientific community so long as proper attribution is given to the journal # 
# article from which it was obtained.                                        #
#                                                                            #
##############################################################################
data_I
_audit_creation_method     SHELXL-97
_chemical_name_systematic
;
3-Ethyl-4-hydroxy-8-methoxyquinolin-2(1<i>H</i>)-one
;
_chemical_name_common     ?
_chemical_formula_moiety     'C12 H13 N O3'
_chemical_formula_sum     'C12 H13 N O3'
_chemical_formula_iupac     'C12 H13 N O3'
_chemical_formula_weight     219.23
_chemical_melting_point     ?
_chemical_melting_point_gt     496
_chemical_melting_point_lt     498
_symmetry_cell_setting     monoclinic
_symmetry_space_group_name_H-M     'P 21/c'
_symmetry_space_group_name_Hall     '-P 2ybc'
loop_
    _symmetry_equiv_pos_as_xyz
    'x, y, z'
    '-x, y+1/2, -z+1/2'
    '-x, -y, -z'
    'x, -y-1/2, z-1/2'
_cell_length_a     11.4824(4)
_cell_length_b     6.9072(2)
_cell_length_c     14.4978(5)
_cell_angle_alpha     90.00
_cell_angle_beta     113.1283(15)
_cell_angle_gamma     90.00
_cell_volume     1057.42(6)
_cell_formula_units_Z     4
_cell_measurement_reflns_used     2554
_cell_measurement_theta_min     0.41
_cell_measurement_theta_max     27.48
_cell_measurement_temperature     293(2)
_exptl_crystal_description     prism
_exptl_crystal_colour     colourless
_exptl_crystal_size_max     0.35
_exptl_crystal_size_mid     0.25
_exptl_crystal_size_min     0.08
_exptl_crystal_density_diffrn     1.377
_exptl_crystal_density_meas     ?
_exptl_crystal_density_method     'not measured'
_exptl_crystal_F_000     464
_exptl_absorpt_coefficient_mu     0.100
_exptl_absorpt_correction_type     multi-scan
_exptl_absorpt_process_details     '(SCALEPACK; Otwinowski & Minor, 1997)'
_exptl_absorpt_correction_T_min     0.9660
_exptl_absorpt_correction_T_max     0.9921
_exptl_special_details
;
279 frames in 4 sets of \f scans + \w scans. Rotation/frame = 1.6 \%.
Crystal-detector distance = 32 mm. Measuring time = 150 s/\%.
;
_diffrn_ambient_temperature     293(2)
_diffrn_radiation_type     MoK\a
_diffrn_radiation_wavelength     0.71073
_diffrn_radiation_source     'fine-focus sealed tube'
_diffrn_radiation_monochromator     graphite
_diffrn_measurement_device_type
;
Nonius KappaCCD area-detector
;
_diffrn_measurement_method     '\f scans + \w scans'
_diffrn_detector_area_resol_mean     ?
_diffrn_reflns_number     4558
_diffrn_reflns_av_R_equivalents     0.0252
_diffrn_reflns_av_sigmaI/netI     0.0336
_diffrn_reflns_theta_min     3.06
_diffrn_reflns_theta_max     27.48
_diffrn_reflns_theta_full     27.48
_diffrn_measured_fraction_theta_max     0.994
_diffrn_measured_fraction_theta_full     0.994
_diffrn_reflns_limit_h_min     -14
_diffrn_reflns_limit_h_max     14
_diffrn_reflns_limit_k_min     -8
_diffrn_reflns_limit_k_max     8
_diffrn_reflns_limit_l_min     -18
_diffrn_reflns_limit_l_max     18
_diffrn_standards_number     0
_diffrn_standards_interval_count     ?
_diffrn_standards_interval_time     ?
_diffrn_standards_decay_%     ?
_refine_special_details
;
Refinement of <i>F</i>^2^ against ALL reflections. The weighted <i>R</i>-factor
<i>wR</i> and goodness of fit <i>S</i> are based on <i>F</i>^2^, conventional
<i>R</i>-factors <i>R</i> are based on <i>F</i>, with <i>F</i> set to zero for
negative <i>F</i>^2^. The threshold expression of <i>F</i>^2^ >
2\s(<i>F</i>^2^) is used only for calculating <i>R</i>-factors(gt) <i>etc</i>.
and is not relevant to the choice of reflections for refinement.
<i>R</i>-factors based on <i>F</i>^2^ are statistically about twice as large
as those based on <i>F</i>, and <i>R</i>- factors based on ALL data will be
even larger.
;
_reflns_number_total     2403
_reflns_number_gt     1734
_reflns_threshold_expression     I>2\s(I)
_refine_ls_structure_factor_coef     Fsqd
_refine_ls_matrix_type     full
_refine_ls_R_factor_all     0.1011
_refine_ls_R_factor_gt     0.0769
_refine_ls_wR_factor_gt     0.2577
_refine_ls_wR_factor_ref     0.2715
_refine_ls_goodness_of_fit_ref     1.136
_refine_ls_restrained_S_all     1.136
_refine_ls_number_reflns     2403
_refine_ls_number_parameters     151
_refine_ls_number_restraints     1
_refine_ls_hydrogen_treatment     mixed
_refine_ls_weighting_scheme     calc
_refine_ls_weighting_details
         'calc w=1/[\s^2^(Fo^2^)+(0.1076P)^2^+1.7454P] where P=(Fo^2^+2Fc^2^)/3'
_atom_sites_solution_hydrogens     geom
_atom_sites_solution_primary     direct
_atom_sites_solution_secondary     difmap
_refine_ls_shift/su_max     0.0001
_refine_ls_shift/su_mean     0.0001
_refine_diff_density_max     0.370
_refine_diff_density_min     -0.290
_refine_ls_extinction_method     none
_refine_ls_extinction_coef     ?
loop_
    _atom_type_symbol
    _atom_type_description
    _atom_type_scat_dispersion_real
    _atom_type_scat_dispersion_imag
    _atom_type_scat_source
    'C' 'C' 0.0033 0.0016
                         'International Tables Vol C Tables 4.2.6.8 and 6.1.1.4'
    'H' 'H' 0.0000 0.0000
                         'International Tables Vol C Tables 4.2.6.8 and 6.1.1.4'
    'N' 'N' 0.0061 0.0033
                         'International Tables Vol C Tables 4.2.6.8 and 6.1.1.4'
    'O' 'O' 0.0106 0.0060
                         'International Tables Vol C Tables 4.2.6.8 and 6.1.1.4'
_computing_data_collection     'COLLECT (Nonius, 1998)'
_computing_cell_refinement
;
DENZO and SCALEPACK (Otwinowski & Minor, 1997)
;
_computing_data_reduction
;
DENZO and SCALEPACK (Otwinowski & Minor, 1997)
;
_computing_structure_solution     'SHELXS97 (Sheldrick, 2008)'
_computing_structure_refinement     'SHELXL97 (Sheldrick, 2008)'
_computing_molecular_graphics
                           'PLATON (Spek, 2009) and DIAMOND (Brandenburg, 1999)'
_computing_publication_material     'WinGX (Farrugia, 1999)'
loop_
    _atom_site_type_symbol
    _atom_site_label
    _atom_site_fract_x
    _atom_site_fract_y
    _atom_site_fract_z
    _atom_site_U_iso_or_equiv
    _atom_site_adp_type
    _atom_site_calc_flag
    _atom_site_refinement_flags
    _atom_site_occupancy
    _atom_site_symmetry_multiplicity
    _atom_site_disorder_assembly
    _atom_site_disorder_group
    N N1 0.0025(3) 0.7822(4) 0.0870(2) 0.0373(7) Uani d D 1 1 . .
    H H1N -0.045(3) 0.880(4) 0.064(3) 0.045 Uiso d D 1 1 . .
    O O1 0.1611(2) 0.9727(3) 0.0836(2) 0.0482(7) Uani d . 1 1 . .
    O O2 0.2406(2) 0.3155(4) 0.1696(2) 0.0506(7) Uani d . 1 1 . .
    H H2 0.1991 0.2151 0.1570 0.076 Uiso calc R 1 1 . .
    O O3 -0.2344(2) 0.7758(4) 0.0700(2) 0.0584(8) Uani d . 1 1 . .
    C C1 0.1260(3) 0.8088(5) 0.1009(3) 0.0362(7) Uani d . 1 1 . .
    C C2 0.2089(3) 0.6432(5) 0.1318(3) 0.0370(8) Uani d . 1 1 . .
    C C3 0.3448(3) 0.6709(6) 0.1462(3) 0.0437(9) Uani d . 1 1 . .
    H H3A 0.3497 0.7733 0.1020 0.052 Uiso calc R 1 1 . .
    H H3B 0.3757 0.5528 0.1275 0.052 Uiso calc R 1 1 . .
    C C4 0.4286(4) 0.7222(9) 0.2532(4) 0.0740(15) Uani d . 1 1 . .
    H H4A 0.4028 0.8447 0.2702 0.111 Uiso calc R 1 1 . .
    H H4B 0.5150 0.7303 0.2599 0.111 Uiso calc R 1 1 . .
    H H4C 0.4212 0.6241 0.2975 0.111 Uiso calc R 1 1 . .
    C C5 0.1612(3) 0.4696(5) 0.1440(2) 0.0359(7) Uani d . 1 1 . .
    C C6 0.0321(3) 0.4481(5) 0.1348(2) 0.0356(7) Uani d . 1 1 . .
    C C7 -0.0181(3) 0.2749(5) 0.1554(3) 0.0407(8) Uani d . 1 1 . .
    H H7 0.0325 0.1651 0.1758 0.049 Uiso calc R 1 1 . .
    C C8 -0.1418(4) 0.2694(6) 0.1450(3) 0.0473(9) Uani d . 1 1 . .
    H H8 -0.1749 0.1547 0.1580 0.057 Uiso calc R 1 1 . .
    C C9 -0.2195(3) 0.4337(6) 0.1151(3) 0.0469(9) Uani d . 1 1 . .
    H H9 -0.3035 0.4269 0.1080 0.056 Uiso calc R 1 1 . .
    C C10 -0.1721(3) 0.6033(6) 0.0964(3) 0.0412(8) Uani d . 1 1 . .
    C C11 -0.0451(3) 0.6117(5) 0.1052(2) 0.0353(7) Uani d . 1 1 . .
    C C12 -0.3645(4) 0.7815(8) 0.0518(4) 0.0780(16) Uani d . 1 1 . .
    H H12A -0.4091 0.6864 0.0022 0.117 Uiso calc R 1 1 . .
    H H12B -0.3977 0.9078 0.0281 0.117 Uiso calc R 1 1 . .
    H H12C -0.3753 0.7540 0.1129 0.117 Uiso calc R 1 1 . .
loop_
    _atom_site_aniso_label
    _atom_site_aniso_U_11
    _atom_site_aniso_U_22
    _atom_site_aniso_U_33
    _atom_site_aniso_U_12
    _atom_site_aniso_U_13
    _atom_site_aniso_U_23
    N1 0.0334(14) 0.0319(14) 0.0455(16) 0.0049(11) 0.0145(12) 0.0054(12)
    O1 0.0463(14) 0.0305(13) 0.0695(18) -0.0029(10) 0.0246(13) 0.0036(12)
    O2 0.0354(13) 0.0334(13) 0.0717(18) 0.0040(10) 0.0091(12) -0.0001(13)
    O3 0.0389(14) 0.0581(18) 0.081(2) 0.0121(12) 0.0263(14) 0.0145(15)
    C1 0.0368(16) 0.0330(17) 0.0390(17) -0.0012(13) 0.0150(14) -0.0018(13)
    C2 0.0339(16) 0.0361(17) 0.0394(17) -0.0012(13) 0.0127(13) -0.0042(14)
    C3 0.0351(17) 0.0407(19) 0.055(2) -0.0013(14) 0.0170(15) -0.0026(16)
    C4 0.040(2) 0.103(4) 0.073(3) -0.020(2) 0.016(2) -0.031(3)
    C5 0.0339(16) 0.0325(16) 0.0357(16) 0.0027(13) 0.0078(13) -0.0011(13)
    C6 0.0377(16) 0.0358(17) 0.0291(15) -0.0024(13) 0.0084(13) -0.0026(13)
    C7 0.0445(19) 0.0371(18) 0.0388(18) -0.0023(14) 0.0144(14) 0.0037(15)
    C8 0.050(2) 0.046(2) 0.048(2) -0.0106(17) 0.0208(17) 0.0061(17)
    C9 0.0376(18) 0.059(2) 0.047(2) -0.0065(16) 0.0197(15) 0.0021(18)
    C10 0.0362(17) 0.048(2) 0.0388(17) 0.0028(15) 0.0143(14) 0.0013(15)
    C11 0.0349(16) 0.0359(17) 0.0330(16) -0.0012(13) 0.0110(13) -0.0006(13)
    C12 0.039(2) 0.083(4) 0.108(4) 0.017(2) 0.025(2) 0.000(3)
_geom_special_details
;
All s.u.'s (except the s.u. in the dihedral angle between two l.s. planes) are
estimated using the full covariance matrix. The cell s.u.'s are taken into
account individually in the estimation of s.u.'s in distances, angles and
torsion angles; correlations between s.u.'s in cell parameters are only used
when they are defined by crystal symmetry. An approximate (isotropic)
treatment of cell s.u.'s is used for estimating s.u.'s involving l.s. planes.
;
loop_
    _geom_bond_atom_site_label_1
    _geom_bond_atom_site_label_2
    _geom_bond_site_symmetry_2
    _geom_bond_distance
    _geom_bond_publ_flag
    N1 C1 . 1.364(4) ?
    N1 C11 . 1.367(4) ?
    N1 H1N . 0.852(19) ?
    O1 C1 . 1.260(4) ?
    O2 C5 . 1.355(4) ?
    O2 H2 . 0.8200 ?
    O3 C10 . 1.365(5) ?
    O3 C12 . 1.412(5) ?
    C1 C2 . 1.442(5) ?
    C2 C5 . 1.359(5) ?
    C2 C3 . 1.503(4) ?
    C3 C4 . 1.512(6) ?
    C3 H3A . 0.9700 ?
    C3 H3B . 0.9700 ?
    C4 H4A . 0.9600 ?
    C4 H4B . 0.9600 ?
    C4 H4C . 0.9600 ?
    C5 C6 . 1.443(4) ?
    C6 C11 . 1.396(5) ?
    C6 C7 . 1.409(5) ?
    C7 C8 . 1.369(5) ?
    C7 H7 . 0.9300 ?
    C8 C9 . 1.403(6) ?
    C8 H8 . 0.9300 ?
    C9 C10 . 1.363(5) ?
    C9 H9 . 0.9300 ?
    C10 C11 . 1.415(5) ?
    C12 H12A . 0.9600 ?
    C12 H12B . 0.9600 ?
    C12 H12C . 0.9600 ?
loop_
    _geom_angle_atom_site_label_1
    _geom_angle_atom_site_label_2
    _geom_angle_atom_site_label_3
    _geom_angle_site_symmetry_1
    _geom_angle_site_symmetry_3
    _geom_angle
    _geom_angle_publ_flag
    C1 N1 C11 . . 123.9(3) ?
    C1 N1 H1N . . 115(3) ?
    C11 N1 H1N . . 121(3) ?
    C5 O2 H2 . . 109.5 ?
    C10 O3 C12 . . 118.4(3) ?
    O1 C1 N1 . . 119.1(3) ?
    O1 C1 C2 . . 123.4(3) ?
    N1 C1 C2 . . 117.4(3) ?
    C5 C2 C1 . . 119.3(3) ?
    C5 C2 C3 . . 123.0(3) ?
    C1 C2 C3 . . 117.7(3) ?
    C2 C3 C4 . . 112.3(3) ?
    C2 C3 H3A . . 109.1 ?
    C4 C3 H3A . . 109.1 ?
    C2 C3 H3B . . 109.1 ?
    C4 C3 H3B . . 109.1 ?
    H3A C3 H3B . . 107.9 ?
    C3 C4 H4A . . 109.5 ?
    C3 C4 H4B . . 109.5 ?
    H4A C4 H4B . . 109.5 ?
    C3 C4 H4C . . 109.5 ?
    H4A C4 H4C . . 109.5 ?
    H4B C4 H4C . . 109.5 ?
    O2 C5 C2 . . 117.8(3) ?
    O2 C5 C6 . . 120.0(3) ?
    C2 C5 C6 . . 122.1(3) ?
    C11 C6 C7 . . 119.3(3) ?
    C11 C6 C5 . . 116.7(3) ?
    C7 C6 C5 . . 123.9(3) ?
    C8 C7 C6 . . 119.5(3) ?
    C8 C7 H7 . . 120.2 ?
    C6 C7 H7 . . 120.2 ?
    C7 C8 C9 . . 121.2(3) ?
    C7 C8 H8 . . 119.4 ?
    C9 C8 H8 . . 119.4 ?
    C10 C9 C8 . . 120.1(3) ?
    C10 C9 H9 . . 120.0 ?
    C8 C9 H9 . . 120.0 ?
    C9 C10 O3 . . 126.9(3) ?
    C9 C10 C11 . . 119.7(3) ?
    O3 C10 C11 . . 113.4(3) ?
    N1 C11 C6 . . 120.2(3) ?
    N1 C11 C10 . . 119.6(3) ?
    C6 C11 C10 . . 120.1(3) ?
    O3 C12 H12A . . 109.5 ?
    O3 C12 H12B . . 109.5 ?
    H12A C12 H12B . . 109.5 ?
    O3 C12 H12C . . 109.5 ?
    H12A C12 H12C . . 109.5 ?
    H12B C12 H12C . . 109.5 ?
loop_
    _geom_torsion_atom_site_label_1
    _geom_torsion_atom_site_label_2
    _geom_torsion_atom_site_label_3
    _geom_torsion_atom_site_label_4
    _geom_torsion_site_symmetry_1
    _geom_torsion_site_symmetry_2
    _geom_torsion_site_symmetry_3
    _geom_torsion_site_symmetry_4
    _geom_torsion
    _geom_torsion_publ_flag
    C11 N1 C1 O1 . . . . -178.8(3) ?
    C11 N1 C1 C2 . . . . 3.3(5) ?
    O1 C1 C2 C5 . . . . -176.7(3) ?
    N1 C1 C2 C5 . . . . 1.0(5) ?
    O1 C1 C2 C3 . . . . 1.6(5) ?
    N1 C1 C2 C3 . . . . 179.4(3) ?
    C5 C2 C3 C4 . . . . -89.5(5) ?
    C1 C2 C3 C4 . . . . 92.3(4) ?
    C1 C2 C5 O2 . . . . 177.8(3) ?
    C3 C2 C5 O2 . . . . -0.5(5) ?
    C1 C2 C5 C6 . . . . -5.1(5) ?
    C3 C2 C5 C6 . . . . 176.7(3) ?
    O2 C5 C6 C11 . . . . -178.1(3) ?
    C2 C5 C6 C11 . . . . 4.8(5) ?
    O2 C5 C6 C7 . . . . 2.8(5) ?
    C2 C5 C6 C7 . . . . -174.3(3) ?
    C11 C6 C7 C8 . . . . 0.6(5) ?
    C5 C6 C7 C8 . . . . 179.6(3) ?
    C6 C7 C8 C9 . . . . -0.6(5) ?
    C7 C8 C9 C10 . . . . -0.4(6) ?
    C8 C9 C10 O3 . . . . -177.8(4) ?
    C8 C9 C10 C11 . . . . 1.4(5) ?
    C12 O3 C10 C9 . . . . -5.3(6) ?
    C12 O3 C10 C11 . . . . 175.5(4) ?
    C1 N1 C11 C6 . . . . -3.5(5) ?
    C1 N1 C11 C10 . . . . 174.7(3) ?
    C7 C6 C11 N1 . . . . 178.6(3) ?
    C5 C6 C11 N1 . . . . -0.5(5) ?
    C7 C6 C11 C10 . . . . 0.3(5) ?
    C5 C6 C11 C10 . . . . -178.8(3) ?
    C9 C10 C11 N1 . . . . -179.6(3) ?
    O3 C10 C11 N1 . . . . -0.3(5) ?
    C9 C10 C11 C6 . . . . -1.3(5) ?
    O3 C10 C11 C6 . . . . 178.0(3) ?
loop_
    _geom_hbond_atom_site_label_D
    _geom_hbond_atom_site_label_H
    _geom_hbond_atom_site_label_A
    _geom_hbond_site_symmetry_A
    _geom_hbond_distance_DH
    _geom_hbond_distance_HA
    _geom_hbond_distance_DA
    _geom_hbond_angle_DHA
    N1 H1N O1 3_575 0.852(19) 2.27(3) 2.976(4) 140(3)
    O2 H2 O1 1_545 0.82 1.94 2.665(4) 147
_iucr_refine_instructions_details
;
TITL    k2091 in P 21/c
CELL   0.71073  11.4824   6.9072  14.4978  90.000 113.128  90.000
ZERR     4       0.0004   0.0002   0.0005   0.000   0.002   0.000
LATT  1
SYMM -X, 0.50000+Y, 0.50000-Z
SFAC    C   H   N   O
UNIT    48  52  4   12
L.S. 10
ACTA
OMIT -4 1 8
OMIT 1 0 0
DFIX 0.86 N1 H1N
SIZE 0.35 0.25 0.08
BOND $H
HTAB
EQIV $1 -X, -Y+2, -Z
EQIV $2 X, Y-1, Z
HTAB N1 O1_$1
HTAB O2 O1_$2
CONF
FMAP 2
PLAN 20
WGHT    0.107600    1.745400
FVAR       0.99426
N1    3    0.002534    0.782237    0.086994    11.00000    0.03343    0.03193 =
         0.04548    0.00535    0.01446    0.00488
H1N   2   -0.045191    0.880448    0.064497    11.00000   -1.20000
O1    4    0.161071    0.972721    0.083569    11.00000    0.04632    0.03052 =
         0.06953    0.00361    0.02458   -0.00294
O2    4    0.240589    0.315458    0.169625    11.00000    0.03544    0.03340 =
         0.07173   -0.00006    0.00906    0.00400
AFIX 147
H2    2    0.199097    0.215109    0.156952    11.00000   -1.50000
AFIX   0
O3    4   -0.234400    0.775791    0.069960    11.00000    0.03886    0.05810 =
         0.08087    0.01454    0.02627    0.01212
C1    1    0.126036    0.808757    0.100915    11.00000    0.03681    0.03304 =
         0.03896   -0.00182    0.01499   -0.00123
C2    1    0.208931    0.643199    0.131763    11.00000    0.03394    0.03613 =
         0.03942   -0.00422    0.01266   -0.00118
C3    1    0.344798    0.670950    0.146163    11.00000    0.03511    0.04066 =
         0.05462   -0.00258    0.01697   -0.00128
AFIX  23
H3A   2    0.349741    0.773310    0.102036    11.00000   -1.20000
H3B   2    0.375736    0.552787    0.127512    11.00000   -1.20000
AFIX   0
C4    1    0.428604    0.722165    0.253197    11.00000    0.03953    0.10343 =
         0.07344   -0.03143    0.01627   -0.02016
AFIX 137
H4A   2    0.402826    0.844687    0.270172    11.00000   -1.50000
H4B   2    0.515027    0.730250    0.259895    11.00000   -1.50000
H4C   2    0.421169    0.624076    0.297482    11.00000   -1.50000
AFIX   0
C5    1    0.161168    0.469567    0.143961    11.00000    0.03388    0.03253 =
         0.03570   -0.00108    0.00778    0.00274
C6    1    0.032113    0.448064    0.134850    11.00000    0.03769    0.03580 =
         0.02909   -0.00260    0.00843   -0.00244
C7    1   -0.018050    0.274931    0.155357    11.00000    0.04451    0.03713 =
         0.03876    0.00366    0.01439   -0.00229
AFIX  43
H7    2    0.032527    0.165147    0.175797    11.00000   -1.20000
AFIX   0
C8    1   -0.141801    0.269417    0.144984    11.00000    0.05003    0.04580 =
         0.04753    0.00614    0.02075   -0.01058
AFIX  43
H8    2   -0.174926    0.154650    0.157984    11.00000   -1.20000
AFIX   0
C9    1   -0.219542    0.433727    0.115104    11.00000    0.03763    0.05858 =
         0.04739    0.00205    0.01970   -0.00647
AFIX  43
H9    2   -0.303519    0.426918    0.108038    11.00000   -1.20000
AFIX   0
C10   1   -0.172108    0.603332    0.096423    11.00000    0.03623    0.04811 =
         0.03880    0.00129    0.01433    0.00279
C11   1   -0.045071    0.611679    0.105188    11.00000    0.03494    0.03593 =
         0.03295   -0.00065    0.01097   -0.00123
C12   1   -0.364534    0.781455    0.051837    11.00000    0.03916    0.08325 =
         0.10789   -0.00011    0.02504    0.01708
AFIX 137
H12A  2   -0.409054    0.686424    0.002164    11.00000   -1.50000
H12B  2   -0.397674    0.907777    0.028112    11.00000   -1.50000
H12C  2   -0.375322    0.754014    0.112917    11.00000   -1.50000
HKLF 4
REM     k2091 in P 21/c
REM R1 =  0.0769 for   1734 Fo > 4sig(Fo)  and  0.1011 for all   2403 data
REM    151 parameters refined using      1 restraints
END
WGHT      0.1076      1.7454
REM Highest difference peak  0.370,  deepest hole -0.290,  1-sigma level  0.073
Q1    1  -0.0045  0.2580  0.0374  11.00000  0.05    0.37
Q2    1   0.0006  0.7362  0.2152  11.00000  0.05    0.37
Q3    1   0.0429  0.0751  0.1336  11.00000  0.05    0.33
Q4    1   0.1697  1.0469  0.0133  11.00000  0.05    0.30
Q5    1  -0.1708  0.9208  0.0964  11.00000  0.05    0.29
Q6    1  -0.2286  0.7208  0.2119  11.00000  0.05    0.28
Q7    1   0.1721  1.0498  0.1512  11.00000  0.05    0.27
Q8    1  -0.0432  0.9243  0.1134  11.00000  0.05    0.26
Q9    1   0.1764  0.4377  0.2696  11.00000  0.05    0.25
Q10   1  -0.2287  0.7675 -0.0382  11.00000  0.05    0.24
Q11   1   0.3422  0.2502  0.1231  11.00000  0.05    0.24
Q12   1   0.3443  0.2773  0.2467  11.00000  0.05    0.24
Q13   1   0.0960  0.4597  0.1267  11.00000  0.05    0.22
Q14   1   0.4251  0.7592  0.3674  11.00000  0.05    0.22
Q15   1  -0.2193  0.1001  0.0912  11.00000  0.05    0.22
Q16   1  -0.1585  0.5242  0.2298  11.00000  0.05    0.21
Q17   1   0.0000  1.0000  0.0000  10.50000  0.05    0.20
Q18   1   0.1209  0.7515 -0.0231  11.00000  0.05    0.20
Q19   1  -0.0373  0.8986 -0.0173  11.00000  0.05    0.19
Q20   1   0.1952  0.5762  0.1739  11.00000  0.05    0.19
;
data_global
_journal_date_recd_electronic     2012-10-15
_journal_date_accepted     2012-10-17
_journal_name_full     'Acta Crystallographica, Section E'
_journal_year     2012
_journal_volume     68
_journal_issue     11
_journal_page_first     o3198
_journal_page_last     o3198
_journal_paper_category     QO
_journal_paper_doi     10.1107/S1600536812043279
_journal_coeditor_code     TK5161
_publ_contact_author_name     'Andrej Pevec'
_publ_contact_author_address
;
Faculty of Chemistry and Chemical Technology, University of Ljubljana,
A\<sker\<ceva 5, SI-1000 Ljubljana, Slovenia
;
_publ_contact_author_email     'andrej.pevec@fkkt.uni-lj.si'
_publ_contact_author_fax     '+386 1 24-19-220'
_publ_contact_author_phone     '+386 1 24-19-148'
_publ_section_title
;
3-Ethyl-4-hydroxy-8-methoxyquinolin-2(1<i>H</i>)-one
;
loop_
    _publ_author_name
    _publ_author_address
    'Kafka, Stanislav'
;
Department of Chemistry, Faculty of Technology, Tomas Bata University in Zlin,
Zlin 76272, Czech Republic
;
    'Pevec, Andrej'
;
Faculty of Chemistry and Chemical Technology, University of Ljubljana,
SI-1000 Ljubljana, Slovenia
;
    'Proisl, Karel'
;
Department of Chemistry, Faculty of Technology, Tomas Bata University in Zlin,
Zlin 76272, Czech Republic
;
    'Kimmel, Roman'
;
Department of Chemistry, Faculty of Technology, Tomas Bata University in Zlin,
Zlin 76272, Czech Republic
;
    'Ko\<smrlj, Janez'
;
Faculty of Chemistry and Chemical Technology, University of Ljubljana,
SI-1000 Ljubljana, Slovenia
;
