# Supplementary material for: 3-Ethyl-4-hy­droxy-8-meth­oxy­quinolin-2(1H)-one
Source: Acta Crystallogr Sect E Struct Rep Online. 2012 Oct 24;68(Pt 11):o3198. doi: 10.1107/S1600536812043279 (PMC3515288; doi:10.1107/S1600536812043279)
Supplement: Supplementary file 2 [file e-68-o3198-Isup2.hkl]

#
# h,k,l, Fc-squared, Fo-squared, sigma(Fo-squared) and status flag
#
data_I
_shelx_title '    k2091 in P 21/c'
_shelx_refln_list_code          4
_shelx_F_calc_maximum       87.88
_exptl_crystal_F_000       464.00
_reflns_d_resolution_high  0.7701
 
loop_
 _symmetry_equiv_pos_as_xyz
 'x, y, z'
 '-x, y+1/2, -z+1/2'
 '-x, -y, -z'
 'x, -y-1/2, z-1/2'
 
_cell_length_a    11.4824
_cell_length_b     6.9072
_cell_length_c    14.4978
_cell_angle_alpha  90.000
_cell_angle_beta  113.128
_cell_angle_gamma  90.000
 
_shelx_F_squared_multiplier     1.000
 
loop_
 _refln_index_h
 _refln_index_k
 _refln_index_l
 _refln_F_squared_calc
 _refln_F_squared_meas
 _refln_F_squared_sigma
 _refln_observed_status
   2   0   0     1736.64     2000.30     32.98 o
   3   0   0      488.70      556.88      9.71 o
   4   0   0      318.05      345.15      6.78 o
   5   0   0     7067.82     9108.28    284.46 o
   6   0   0      859.90     1093.92     17.90 o
   7   0   0       27.08       24.99      1.21 o
   8   0   0      334.98      384.91      7.38 o
   9   0   0      131.68      126.04      3.34 o
  10   0   0      330.69      395.22      8.90 o
  11   0   0       65.66       64.84      3.03 o
  12   0   0       14.60       16.19      2.33 o
  13   0   0        8.34        3.95      2.63 o
   1   1   0       22.10       25.62      1.42 o
   3   1   0     2386.00     2582.37     28.01 o
   4   1   0      111.60      154.50      2.16 o
   5   1   0     1266.40     1572.30     17.67 o
   6   1   0      737.38      850.61     10.15 o
   7   1   0      178.16      223.47      3.23 o
   8   1   0       19.69       30.25      1.14 o
   9   1   0       75.59       93.91      1.97 o
  10   1   0      128.05      140.86      2.97 o
  11   1   0       42.35       39.53      2.07 o
  12   1   0       35.54       37.47      2.21 o
  13   1   0       22.24       32.02      2.43 o
   0   2   0     6870.45     7229.87    227.10 o
   1   2   0      137.24      170.79      2.63 o
   2   2   0       57.87       64.60      1.14 o
   3   2   0     1500.13     1749.68     26.10 o
   4   2   0      469.12      596.42     10.67 o
   5   2   0      180.80      204.71      3.74 o
   6   2   0      251.91      322.07      5.72 o
   7   2   0        0.21        3.02      1.97 o
   8   2   0      745.82      899.16     17.55 o
   9   2   0      654.54      792.31     11.12 o
  10   2   0        0.79       -0.03      0.99 o
  11   2   0        0.14        1.93      1.87 o
  12   2   0        2.16        2.93      1.42 o
  13   2   0        0.06        1.90      1.96 o
   1   3   0      275.95      308.03      3.71 o
   2   3   0      578.87      768.76      8.73 o
   3   3   0     2426.12     3158.41     49.77 o
   4   3   0      257.75      339.34      4.06 o
   5   3   0       32.83       33.18      0.93 o
   6   3   0       96.49      103.55      2.33 o
   7   3   0      503.48      635.11      8.60 o
   8   3   0      694.35      897.89     12.27 o
   9   3   0       14.84       16.29      1.23 o
  10   3   0        9.35       12.37      1.97 o
  11   3   0        0.00        1.48      1.07 o
  12   3   0       33.10       53.73      3.40 o
   0   4   0      910.46     1081.13     18.43 o
   1   4   0      127.53      141.49      1.98 o
   2   4   0       20.43       26.52      0.78 o
   3   4   0        8.69        6.84      0.60 o
   4   4   0        5.92        6.95      1.21 o
   5   4   0       74.14       81.13      1.57 o
   6   4   0       74.81       96.77      2.63 o
   7   4   0      343.51      410.40      5.82 o
   8   4   0      222.46      265.09      4.18 o
   9   4   0        5.85        5.17      1.07 o
  10   4   0        4.33        7.10      3.34 o
  11   4   0        1.64        4.33      2.23 o
  12   4   0       38.41       55.63      3.68 o
   1   5   0        2.23        3.98      2.88 o
   2   5   0       44.66       55.13      1.08 o
   3   5   0        2.08        3.35      0.67 o
   4   5   0       12.74       18.02      2.02 o
   5   5   0        2.14        4.69      0.82 o
   6   5   0       43.12       43.44      1.34 o
   7   5   0        3.05        3.91      0.93 o
   8   5   0       29.75       36.29      1.57 o
   9   5   0        0.80        0.49      1.65 o
  10   5   0        0.24        2.12      1.89 o
  11   5   0        4.65        8.21      2.11 o
   0   6   0        0.10       -0.20      2.53 o
   1   6   0       36.74       37.79      1.37 o
   2   6   0      139.56      173.32      3.29 o
   3   6   0       43.80       50.12      2.12 o
   4   6   0       43.81       43.60      1.47 o
   5   6   0       29.06       29.20      1.14 o
   6   6   0        0.22        2.41      1.11 o
   7   6   0       11.44       15.05      1.21 o
   8   6   0        0.01        0.78      1.62 o
   9   6   0        3.28       10.19      2.38 o
  10   6   0        8.76        7.59      3.09 o
   1   7   0       15.03       21.85      2.02 o
   2   7   0        3.94        3.97      2.02 o
   3   7   0       21.71       22.59      1.09 o
   4   7   0        0.35        1.05      1.37 o
   5   7   0       39.66       50.56      3.29 o
   6   7   0        0.03        0.12      2.28 o
   7   7   0       11.48       11.99      2.87 o
   8   7   0        0.27        1.79      3.64 o
   0   8   0       12.69       19.93      5.72 o
   1   8   0        0.59       -1.85      1.85 o
   2   8   0        7.68        5.56      2.33 o
   3   8   0        2.05        1.58      2.30 o
   4   8   0        1.44        0.45      2.64 o
   5   8   0        1.51        3.64      3.28 o
   6   8   0        2.95        2.53      2.84 o
 -13   1   1        1.07       -0.54      1.77 o
 -12   1   1        0.22        0.74      1.67 o
 -11   1   1       29.86       22.39      1.43 o
 -10   1   1        0.40        1.24      1.04 o
  -9   1   1        9.67        9.78      1.11 o
  -8   1   1      114.59      107.06      1.89 o
  -7   1   1      204.69      180.60      2.61 o
  -6   1   1        8.49       12.89      0.82 o
  -5   1   1      439.98      415.60      5.24 o
  -4   1   1      648.98      579.62      6.33 o
  -3   1   1       32.52       27.72      0.80 o
  -1   1   1      647.96      483.06      7.64 o
   0   1   1     1993.47     1166.35     26.71 o
   1   1   1      116.12      109.00      1.67 o
   2   1   1      111.84      131.93      6.73 o
   3   1   1      105.06       97.52      1.72 o
   4   1   1      278.52      271.54      3.54 o
   5   1   1       30.93       38.74      1.07 o
   6   1   1       42.00       30.50      1.04 o
   7   1   1       78.60       67.73      1.57 o
   8   1   1        8.04        9.83      1.18 o
   9   1   1       13.96        6.57      1.26 o
  10   1   1       17.17       14.30      1.25 o
  11   1   1        3.70        2.73      1.72 o
  12   1   1       15.64       16.85      3.24 o
  13   1   1        7.18        5.56      1.94 o
 -13   2   1        0.23       -0.42      1.61 o
 -12   2   1        2.80        4.42      1.50 o
 -11   2   1        0.16        2.52      1.07 o
 -10   2   1        7.95        4.46      1.01 o
  -9   2   1        3.68        4.80      0.86 o
  -8   2   1       16.80       11.26      1.01 o
  -7   2   1        0.00        0.87      0.91 o
  -6   2   1       10.57       13.93      0.78 o
  -5   2   1        1.22        0.38      0.53 o
  -4   2   1      214.40      188.64      2.38 o
  -3   2   1      516.38      443.15      4.77 o
  -2   2   1     2131.57     1784.86     18.10 o
  -1   2   1      439.65      388.73      4.90 o
   0   2   1      178.95      154.56      2.15 o
   1   2   1      386.59      305.71      3.96 o
   2   2   1      609.59      551.29      6.91 o
   3   2   1      228.23      243.42      3.35 o
   4   2   1      185.17      188.74      4.20 o
   5   2   1        1.69        2.52      0.70 o
   6   2   1      191.50      181.19      2.67 o
   7   2   1      190.22      171.51      2.68 o
   8   2   1     1050.47     1029.26     13.45 o
   9   2   1       54.18       45.63      1.77 o
  10   2   1       15.34       10.65      1.25 o
  11   2   1       34.97       33.40      1.82 o
  12   2   1        2.31        5.34      3.14 o
  13   2   1       72.33       68.35      6.22 o
 -13   3   1        6.79       11.57      2.47 o
 -12   3   1        2.79        1.87      2.02 o
 -11   3   1       38.06       29.97      1.58 o
 -10   3   1        2.06        2.23      0.92 o
  -9   3   1       57.65       53.53      2.28 o
  -8   3   1      685.15      666.03      8.79 o
  -7   3   1      155.60      151.73      2.47 o
  -6   3   1       98.75       97.01      1.71 o
  -5   3   1       98.55       90.74      1.82 o
  -4   3   1      223.66      228.82      2.77 o
  -3   3   1     1563.65     1576.95     16.45 o
  -2   3   1     1216.10     1173.23     12.88 o
  -1   3   1      518.77      490.73      5.76 o
   0   3   1       23.19       26.37      0.86 o
   1   3   1      907.86      867.19      9.83 o
   2   3   1        4.41        8.20      0.54 o
   3   3   1      222.37      262.10      3.59 o
   4   3   1      101.83      106.12      1.72 o
   5   3   1       38.06       31.56      0.96 o
   6   3   1       21.48       21.83      0.93 o
   7   3   1       18.57       19.45      1.04 o
   8   3   1       74.10       62.82      1.74 o
   9   3   1       10.81       10.17      1.17 o
  10   3   1       35.10       30.13      1.47 o
  11   3   1       19.30       22.25      3.64 o
  12   3   1        5.67        5.98      2.58 o
 -12   4   1       12.96        8.79      2.26 o
 -11   4   1       22.24       20.48      2.00 o
 -10   4   1       10.14        9.35      1.14 o
  -9   4   1       35.98       33.72      1.28 o
  -8   4   1      375.54      360.83      5.36 o
  -7   4   1      356.65      361.18      5.04 o
  -6   4   1        6.84        7.47      0.75 o
  -5   4   1      113.48      104.12      1.71 o
  -4   4   1       64.18       66.66      1.29 o
  -3   4   1       70.71       65.35      1.77 o
  -2   4   1        9.29       19.20      0.68 o
  -1   4   1      431.57      447.79      5.39 o
   0   4   1       12.60       13.11      2.28 o
   1   4   1       14.17       13.63      0.56 o
   2   4   1       65.07       63.98      1.19 o
   3   4   1        8.11        9.56      1.26 o
   4   4   1      105.20       95.81      1.85 o
   5   4   1       59.93       47.87      1.57 o
   6   4   1      273.36      257.05      3.71 o
   7   4   1      131.12      134.96      2.36 o
   8   4   1       38.43       32.07      1.14 o
   9   4   1        0.50       -0.52      1.05 o
  10   4   1       20.56       20.34      2.25 o
  11   4   1        6.85        6.74      1.74 o
 -11   5   1       31.09       35.06      2.77 o
 -10   5   1        1.19        0.03      1.78 o
  -9   5   1        0.71        0.81      2.33 o
  -8   5   1       42.54       35.65      1.31 o
  -7   5   1        1.67        2.24      0.65 o
  -6   5   1        2.70       -0.40      0.76 o
  -5   5   1        0.95        1.72      0.71 o
  -4   5   1        4.66        4.82      0.69 o
  -3   5   1       22.43       22.09      1.11 o
  -2   5   1       43.86       43.86      2.02 o
  -1   5   1        3.79        4.27      1.11 o
   0   5   1      485.91      449.38      6.06 o
   1   5   1      607.85      590.22      6.95 o
   2   5   1       27.62       28.21      0.77 o
   3   5   1      159.76      148.48      2.41 o
   4   5   1       12.21       11.11      0.87 o
   5   5   1      199.26      161.59      3.02 o
   6   5   1      141.69      118.79      2.63 o
   7   5   1        0.23        1.35      1.04 o
   8   5   1       11.48       13.18      1.43 o
   9   5   1        0.30        0.86      1.70 o
  10   5   1        0.01        0.78      1.72 o
  11   5   1       29.39       35.71      3.64 o
 -10   6   1       10.11       13.76      2.02 o
  -9   6   1        0.01        1.34      1.68 o
  -8   6   1        0.79        1.32      2.23 o
  -7   6   1        1.76        2.42      1.14 o
  -6   6   1      155.18      133.19      6.37 o
  -5   6   1      236.85      203.23      3.74 o
  -4   6   1      115.61      101.39      1.85 o
  -3   6   1       32.52       29.93      1.16 o
  -2   6   1      124.07      108.15      2.14 o
  -1   6   1      279.51      291.93      4.61 o
   0   6   1      901.30      904.38     11.52 o
   1   6   1      482.49      465.34      6.84 o
   2   6   1       19.12       15.78      0.60 o
   3   6   1        8.81        4.65      0.47 o
   4   6   1        1.68        1.45      1.42 o
   5   6   1       32.03       30.52      1.35 o
   6   6   1        5.91        4.06      0.99 o
   7   6   1       10.93        7.73      1.17 o
   8   6   1       55.76       56.87      2.82 o
   9   6   1        0.03        0.08      1.67 o
  -8   7   1        4.23        5.41      2.73 o
  -7   7   1        0.08        2.92      1.89 o
  -6   7   1        0.51        0.71      1.37 o
  -5   7   1        1.69        0.17      2.07 o
  -4   7   1        0.40       -0.67      1.62 o
  -3   7   1        2.64        2.31      0.88 o
  -2   7   1        8.30        4.06      3.19 o
  -1   7   1       10.62        8.94      0.78 o
   0   7   1       14.26       15.64      2.53 o
   1   7   1       13.48       11.44      0.79 o
   2   7   1       17.38       15.76      2.07 o
   3   7   1       10.18        9.61      1.69 o
   4   7   1       10.60        9.98      2.63 o
   5   7   1       27.66       23.36      5.11 o
   6   7   1        0.20       -0.08      5.31 o
   7   7   1        8.44       10.71      9.61 o
   8   7   1        9.30       13.58      4.18 o
  -6   8   1        0.29       -3.58      7.49 o
  -5   8   1        0.17       -0.53      2.92 o
  -4   8   1        0.00        0.69      3.69 o
  -3   8   1       23.42       27.78      3.54 o
  -2   8   1       22.06       23.74      2.17 o
  -1   8   1       14.24       10.57      1.72 o
   0   8   1        2.07        3.89      1.84 o
   1   8   1       11.10       14.77      3.09 o
   2   8   1        5.26        7.28      2.53 o
   3   8   1       25.02       19.72      3.49 o
   4   8   1       28.94       25.60      6.47 o
   5   8   1       11.16       15.93      3.43 o
 -14   0   2        7.10        5.36      2.83 o
 -13   0   2       51.11       42.18      3.84 o
 -12   0   2        0.56        1.11      1.42 o
 -11   0   2        0.43        2.53      1.62 o
 -10   0   2        1.33       -1.52      1.52 o
  -9   0   2        0.37       -1.32      1.32 o
  -8   0   2       96.38       89.73      2.23 o
  -7   0   2       16.67       14.47      1.72 o
  -6   0   2        6.39        6.37      1.32 o
  -5   0   2      479.80      419.30      6.68 o
  -4   0   2      268.74      256.84      4.05 o
  -3   0   2       10.58       14.97      2.02 o
  -2   0   2       27.20       27.72      1.11 o
   0   0   2      224.16      141.22      6.07 o
   1   0   2       22.93       20.13      1.42 o
   2   0   2      815.60      814.53     13.66 o
   3   0   2       31.46       29.74      2.12 o
   4   0   2        0.71        2.93      1.92 o
   5   0   2      605.22      594.51     11.13 o
   6   0   2      439.13      422.54      8.09 o
   7   0   2       67.27       61.40      2.33 o
   8   0   2       48.69       51.49      2.43 o
   9   0   2       43.54       34.49      2.02 o
  10   0   2        0.89       -0.81      2.23 o
  11   0   2       31.67       25.39      2.43 o
  12   0   2       15.14       13.45      2.93 o
  13   0   2        0.25        1.11      3.95 o
 -14   1   2       17.02       20.10      2.50 o
 -13   1   2       26.79       33.37      3.64 o
 -12   1   2        4.08        1.61      1.17 o
 -11   1   2        2.50        3.17      1.16 o
 -10   1   2       14.34       10.68      1.47 o
  -9   1   2       56.84       42.12      1.57 o
  -8   1   2        5.12       11.94      1.11 o
  -7   1   2      169.05      185.65      2.40 o
  -6   1   2      636.13      671.91      7.65 o
  -5   1   2      178.69      188.25      2.38 o
  -4   1   2      944.77      920.95      8.98 o
  -3   1   2     2289.73     1935.40     19.02 o
  -1   1   2      821.13      731.95      7.39 o
   0   1   2     2577.49     2165.29     30.89 o
   2   1   2      544.76      441.64      8.90 o
   3   1   2       23.36       27.77      1.26 o
   4   1   2       27.30       28.23      1.22 o
   5   1   2       35.43       36.62      1.75 o
   6   1   2       13.15       12.93      1.47 o
   7   1   2      134.51      112.60      3.49 o
   8   1   2        0.02        1.98      1.02 o
   9   1   2       22.94       19.29      2.28 o
  10   1   2        0.05        2.21      1.60 o
  11   1   2       36.99       37.88      2.28 o
  12   1   2       14.89       13.91      2.04 o
 -13   2   2        0.67        3.09      1.77 o
 -12   2   2        5.26        7.23      1.16 o
 -11   2   2       38.26       37.80      1.48 o
 -10   2   2       44.14       35.39      1.38 o
  -9   2   2       73.45       64.93      1.70 o
  -8   2   2      151.67      163.15      3.95 o
  -7   2   2      569.74      527.48      6.00 o
  -6   2   2        0.64        1.20      0.63 o
  -5   2   2      242.56      232.98      2.89 o
  -4   2   2      263.18      255.99      3.10 o
  -3   2   2        2.32        4.69      0.61 o
  -2   2   2     1059.88     1022.05     10.76 o
  -1   2   2      153.11      162.57      2.19 o
   0   2   2       94.89       85.23      1.37 o
   1   2   2      487.96      483.01      7.28 o
   2   2   2      428.04      430.83      5.86 o
   3   2   2     1175.57     1183.10     13.98 o
   4   2   2       32.81       26.50      1.02 o
   5   2   2      149.43      146.03      2.35 o
   6   2   2       10.14       11.24      1.52 o
   7   2   2       18.22       22.95      1.57 o
   8   2   2      726.61      735.83     13.20 o
   9   2   2       94.84      102.07      2.64 o
  10   2   2        3.23        0.28      2.07 o
  11   2   2        0.00       -0.53      1.42 o
  12   2   2        5.20        0.85      6.47 o
 -13   3   2        3.98        2.47      2.65 o
 -12   3   2        0.01       -0.51      1.86 o
 -11   3   2        4.65        4.68      1.77 o
 -10   3   2       40.38       40.00      1.38 o
  -9   3   2      231.97      222.04      4.50 o
  -8   3   2      146.82      145.14      2.35 o
  -7   3   2       79.27       71.65      1.38 o
  -6   3   2       23.27       21.44      1.37 o
  -5   3   2       21.22       27.59      0.86 o
  -4   3   2       28.24       39.31      0.86 o
  -3   3   2      477.16      475.16      5.44 o
  -2   3   2       79.14       81.67      3.34 o
  -1   3   2       22.87       29.20      0.90 o
   0   3   2        7.61        5.56      0.78 o
   1   3   2      617.95      572.63      6.78 o
   2   3   2       11.84       14.60      0.75 o
   3   3   2      187.84      222.98      6.98 o
   4   3   2      277.60      303.27      5.06 o
   5   3   2        3.02        2.41      0.65 o
   6   3   2       50.42       41.35      2.53 o
   7   3   2        1.30        1.47      0.99 o
   8   3   2       57.88       58.37      3.84 o
   9   3   2       47.87       46.06      1.75 o
  10   3   2        0.12       -1.02      1.21 o
  11   3   2        3.41        3.76      1.99 o
  12   3   2        0.40        0.71      1.97 o
 -12   4   2        0.02        0.43      2.28 o
 -11   4   2        9.70        7.39      1.65 o
 -10   4   2       79.01       82.31      2.21 o
  -9   4   2        0.58        0.76      1.67 o
  -8   4   2      469.02      483.49      6.34 o
  -7   4   2      117.69      115.23      3.49 o
  -6   4   2        3.12        3.86      0.70 o
  -5   4   2       31.13       34.03      1.06 o
  -4   4   2        1.34        1.72      0.57 o
  -3   4   2      193.10      232.67      4.75 o
  -2   4   2       37.13       46.08      1.06 o
  -1   4   2        0.28        1.72      0.81 o
   0   4   2       37.20       37.72      1.26 o
   1   4   2        0.63        0.82      0.35 o
   2   4   2      576.84      633.44      8.68 o
   3   4   2       79.84       87.48      3.19 o
   4   4   2       28.69       33.62      2.53 o
   5   4   2       64.52       67.24      3.39 o
   6   4   2        8.00        9.39      1.52 o
   7   4   2      246.11      246.93      7.89 o
   8   4   2       37.55       39.46      1.44 o
   9   4   2       13.02       13.04      1.48 o
  10   4   2       33.54       35.86      2.83 o
  11   4   2       31.37       32.31      2.46 o
 -11   5   2       31.89       35.34      2.82 o
 -10   5   2       11.43       13.52      2.53 o
  -9   5   2        1.23        0.60      1.08 o
  -8   5   2        8.42        6.73      0.86 o
  -7   5   2       16.21       14.87      0.82 o
  -6   5   2       46.96       38.22      1.92 o
  -5   5   2       13.82       14.84      1.42 o
  -4   5   2        6.60        9.27      0.73 o
  -3   5   2        6.17        6.05      0.86 o
  -2   5   2       64.28       69.42      1.78 o
  -1   5   2       98.55       92.19      2.01 o
   0   5   2      258.46      262.42      4.46 o
   1   5   2      175.93      187.74      3.03 o
   2   5   2        0.87        0.53      1.11 o
   3   5   2        2.94        5.11      1.11 o
   4   5   2        2.58        3.58      1.42 o
   5   5   2       83.79       68.06      1.78 o
   6   5   2       56.28       45.62      1.64 o
   7   5   2       73.90       73.73      2.16 o
   8   5   2       18.87       18.13      2.78 o
   9   5   2        9.86        8.86      1.81 o
  10   5   2        1.04       -0.54      1.90 o
 -10   6   2       24.44       27.25      3.14 o
  -9   6   2       29.49       31.26      2.53 o
  -8   6   2        6.93        7.31      1.47 o
  -7   6   2       24.62       17.49      1.52 o
  -6   6   2       38.48       33.42      1.26 o
  -5   6   2       38.25       30.70      1.37 o
  -4   6   2      132.29      121.20      2.24 o
  -3   6   2       34.23       33.44      1.33 o
  -2   6   2      258.01      263.47      4.37 o
  -1   6   2      637.93      679.10      9.35 o
   0   6   2       23.18       22.71     10.12 o
   1   6   2      533.42      548.27      7.74 o
   2   6   2       32.92       29.51      4.75 o
   3   6   2        2.34        2.65      0.72 o
   4   6   2        1.38       -0.07      0.71 o
   5   6   2        1.94        4.55      0.92 o
   6   6   2        4.85        2.87      1.04 o
   7   6   2        4.98        9.58      1.94 o
   8   6   2        0.93       -0.43      3.09 o
   9   6   2       32.28       30.45      2.39 o
  -9   7   2        3.02        3.38      2.62 o
  -8   7   2        1.61        3.09      1.86 o
  -7   7   2        8.27        8.38      2.04 o
  -6   7   2       16.14       18.81      1.93 o
  -5   7   2       45.40       44.57      2.40 o
  -4   7   2       67.99       64.81      5.01 o
  -3   7   2        0.86        2.10      0.94 o
  -2   7   2       29.35       26.03      1.31 o
  -1   7   2      128.15      126.07      2.84 o
   0   7   2       20.58       21.73      1.08 o
   1   7   2       13.09       12.05      1.16 o
   2   7   2       34.37       36.99      2.78 o
   3   7   2        4.35        2.13      1.72 o
   4   7   2      172.60      162.64     12.59 o
   5   7   2       21.17       21.99      2.21 o
   6   7   2       21.62       22.14      2.48 o
   7   7   2        2.02        1.31      2.30 o
  -6   8   2        1.39        3.65      3.76 o
  -5   8   2        0.67        1.27      2.85 o
  -4   8   2        8.64        7.17      2.78 o
  -3   8   2       14.55       17.69      2.04 o
  -2   8   2       22.88       26.92      5.11 o
  -1   8   2       23.15       25.46      5.56 o
   0   8   2        4.88        6.76      2.05 o
   1   8   2       24.28       28.17      2.68 o
   2   8   2        3.03        3.90      2.73 o
   3   8   2       23.23       25.45      2.76 o
   4   8   2       49.89       52.52      3.72 o
   5   8   2        5.14        5.13      3.52 o
 -14   1   3        1.20       -2.12      2.26 o
 -13   1   3        0.42       -0.83      1.33 o
 -12   1   3        6.07        5.67      1.28 o
 -11   1   3       66.83       55.48      1.67 o
 -10   1   3       94.66       69.56      1.75 o
  -9   1   3        0.11        6.90      1.19 o
  -8   1   3      108.54      107.05      2.07 o
  -7   1   3        5.36       16.13      1.74 o
  -6   1   3        8.95       29.20      7.18 o
  -5   1   3      102.98      115.37      2.93 o
  -4   1   3      116.02      110.45      2.35 o
  -3   1   3        0.16       -0.56      0.56 o
  -2   1   3      414.82      380.85      5.57 o
   1   1   3       20.43        8.41      1.01 o
   2   1   3     2312.95     2079.33     22.51 o
   3   1   3       11.34       10.51      1.97 o
   4   1   3      553.88      512.74      7.28 o
   5   1   3      488.50      461.65      6.11 o
   6   1   3      102.72      121.82      3.09 o
   7   1   3      117.83      112.27      2.53 o
   8   1   3       41.05       39.20      1.74 o
   9   1   3        0.23        1.21      1.36 o
  10   1   3       15.05       14.80      1.79 o
  11   1   3        0.10        2.10      1.48 o
  12   1   3        2.77        0.80      3.44 o
 -14   2   3       42.78       41.74      3.31 o
 -13   2   3       52.98       56.89      2.86 o
 -12   2   3        3.00        0.73      1.47 o
 -11   2   3       30.65       28.86      1.07 o
 -10   2   3        0.58       -0.05      0.66 o
  -9   2   3      351.14      342.93      4.58 o
  -8   2   3      580.14      548.80      6.31 o
  -7   2   3       31.46       35.36      3.03 o
  -6   2   3       21.09       16.97      0.65 o
  -5   2   3      230.00      215.59      2.57 o
  -4   2   3       19.83       25.90      1.16 o
  -3   2   3        5.12        9.86      0.46 o
  -2   2   3      288.55      258.18      3.10 o
  -1   2   3       44.41       37.10      1.06 o
   0   2   3      370.73      303.77      3.70 o
   1   2   3        0.03       -0.58      0.58 o
   2   2   3       72.12       63.06      1.31 o
   3   2   3       13.50       17.97      3.03 o
   4   2   3        0.02       -0.71      0.86 o
   5   2   3       94.61       86.05      1.70 o
   6   2   3        1.54       21.83      2.81 o
   7   2   3      105.76      128.40      4.81 o
   8   2   3        0.85       -0.15      1.29 o
   9   2   3        4.96        3.07      1.21 o
  10   2   3        4.03        3.24      1.52 o
  11   2   3        5.54        2.58      2.22 o
  12   2   3        1.49        1.25      2.06 o
 -13   3   3        0.09       -2.50      2.50 o
 -12   3   3       15.88       15.13      3.19 o
 -11   3   3        3.10        0.72      0.96 o
 -10   3   3        1.71        2.17      1.26 o
  -9   3   3      116.95      109.44      2.83 o
  -8   3   3      274.78      269.21      3.55 o
  -7   3   3      182.87      165.03      2.43 o
  -6   3   3      251.69      246.91      2.96 o
  -5   3   3      157.17      142.05      1.94 o
  -4   3   3      552.47      581.23     23.06 o
  -3   3   3     1014.45      973.62      9.61 o
  -2   3   3      270.26      265.55      4.50 o
  -1   3   3      465.52      434.49     26.00 o
   0   3   3      470.16      488.60     11.63 o
   1   3   3       64.20       71.65      4.65 o
   2   3   3      584.79      619.99      8.51 o
   3   3   3       84.74      110.37      2.38 o
   4   3   3        3.24        6.81      1.55 o
   5   3   3        1.44        4.56      1.87 o
   6   3   3       13.73       20.27      2.07 o
   7   3   3      161.29      152.87      4.35 o
   8   3   3       18.83       19.11      2.12 o
   9   3   3       18.43       16.85      2.43 o
  10   3   3       22.80       21.32      2.42 o
  11   3   3        4.19        3.95      3.49 o
 -13   4   3        3.62        2.53      4.60 o
 -12   4   3       18.31       22.19      2.65 o
 -11   4   3        1.46        3.59      1.16 o
 -10   4   3        3.90       14.11      2.00 o
  -9   4   3       27.58       41.87      9.36 o
  -8   4   3        3.74        3.87      0.75 o
  -7   4   3      159.88      156.50      2.35 o
  -6   4   3       28.17       27.65      0.87 o
  -5   4   3      121.25      160.36      6.27 o
  -4   4   3       39.90       48.75      2.53 o
  -3   4   3      123.21      126.96      3.03 o
  -2   4   3       59.66       58.24      1.37 o
  -1   4   3       54.30       52.29      3.29 o
   0   4   3       81.84       87.53      3.34 o
   1   4   3        0.03        1.59      1.26 o
   2   4   3      224.37      240.85      3.64 o
   3   4   3      431.68      448.95      6.17 o
   4   4   3       37.24       31.63      1.21 o
   5   4   3       82.51       88.20      5.97 o
   6   4   3        3.46        1.91      1.52 o
   7   4   3      417.43      419.05      8.55 o
   8   4   3      192.46      191.56      5.21 o
   9   4   3       32.50       35.50      7.84 o
  10   4   3        0.02       -4.37      4.70 o
  11   4   3        5.95        7.84      2.50 o
 -12   5   3       27.02       32.73      3.19 o
 -11   5   3        3.91        3.54      2.73 o
 -10   5   3        5.55        3.16      2.17 o
  -9   5   3        7.74        5.59      1.26 o
  -8   5   3      120.04      124.15      2.55 o
  -7   5   3       12.74       12.28      0.85 o
  -6   5   3      132.45      113.94      1.89 o
  -5   5   3       10.08        9.24      0.78 o
  -4   5   3        0.00        3.94      0.75 o
  -3   5   3       98.49      105.07      2.53 o
  -2   5   3       12.06       14.06      1.37 o
  -1   5   3       18.25       15.83      1.07 o
   0   5   3      141.79      134.83      4.55 o
   1   5   3       16.00       17.30      4.50 o
   2   5   3      124.68      110.86      2.07 o
   3   5   3       23.18       22.47      0.99 o
   4   5   3       22.51       26.29      1.54 o
   5   5   3       44.73       36.06      4.30 o
   6   5   3      165.54      150.44      4.91 o
   7   5   3       10.44       11.82      1.57 o
   8   5   3        5.14        8.18      2.25 o
   9   5   3        0.80       -2.42      2.68 o
  10   5   3       41.90       41.06      2.61 o
 -10   6   3        6.11        7.18      1.65 o
  -9   6   3        4.72        6.79      1.85 o
  -8   6   3        0.60        4.05      1.53 o
  -7   6   3        7.99        8.50      1.07 o
  -6   6   3      130.31      107.25      2.07 o
  -5   6   3      180.63      157.72      2.55 o
  -4   6   3        2.65        1.08      0.97 o
  -3   6   3       97.19       88.26      2.08 o
  -2   6   3        4.65       62.49     35.91 o
  -1   6   3      589.78      633.50     22.20 o
   0   6   3     1073.18     1127.86     15.38 o
   1   6   3       90.72       88.49      1.85 o
   2   6   3        4.53        1.75      0.96 o
   3   6   3        0.51        2.44      1.92 o
   4   6   3       36.71       35.08      1.47 o
   5   6   3       80.98       80.77      2.17 o
   6   6   3       26.31       24.19      1.80 o
   7   6   3       27.97       25.79      2.78 o
   8   6   3        9.44        8.37      3.69 o
   9   6   3        0.00        0.18      1.60 o
  -9   7   3        5.08        9.55      1.97 o
  -8   7   3        2.86        2.03      1.89 o
  -7   7   3        6.92        4.96      2.28 o
  -6   7   3        0.04        5.47      2.38 o
  -5   7   3        1.42        4.00      1.42 o
  -4   7   3        0.01        0.41      1.87 o
  -3   7   3        7.65        8.17      2.93 o
  -2   7   3       24.90       24.96      1.27 o
  -1   7   3       36.61       34.96      3.69 o
   0   7   3       19.99       20.09      5.97 o
   1   7   3        4.97        8.57      4.91 o
   2   7   3        1.63        4.35      1.80 o
   3   7   3        7.89        9.08      2.63 o
   4   7   3       31.95       26.71      2.25 o
   5   7   3        6.06        6.27      2.36 o
   6   7   3        2.43        2.05      2.41 o
   7   7   3        2.12        1.75      4.96 o
  -6   8   3        0.08        0.88      3.00 o
  -5   8   3        5.62        9.00      4.55 o
  -4   8   3       34.25       34.49      2.93 o
  -3   8   3       19.31       16.72      2.58 o
  -2   8   3        9.67       15.93      2.17 o
  -1   8   3        3.67        1.13      2.00 o
   0   8   3        0.77        0.25      2.43 o
   1   8   3        1.46        4.65      3.14 o
   2   8   3       28.19       25.08      3.09 o
   3   8   3       42.89       49.67      4.40 o
   4   8   3       12.78       17.58      3.29 o
 -14   0   4       10.92       12.34      2.93 o
 -13   0   4       10.26        7.49      2.12 o
 -12   0   4       27.82       20.54      2.43 o
 -11   0   4      254.05      188.86      4.86 o
 -10   0   4       62.16       63.63      2.02 o
  -9   0   4      167.43      161.85      3.34 o
  -8   0   4      124.59      142.84      2.93 o
  -7   0   4      245.50      257.55      4.86 o
  -6   0   4     7722.34     7773.50    125.23 o
  -5   0   4     5609.06     5492.28     86.19 o
  -4   0   4      442.25      425.17      6.68 o
  -3   0   4     3928.69     3477.11     55.94 o
  -2   0   4     4040.31     3823.98     68.79 o
   1   0   4     2512.83     2432.04     35.20 o
   2   0   4       88.41       87.60      1.92 o
   3   0   4      362.88      308.73      6.17 o
   4   0   4       98.96       85.38      2.43 o
   5   0   4       12.66       23.67      1.82 o
   6   0   4       13.98       18.71      1.92 o
   7   0   4       25.92       22.76      1.92 o
   8   0   4      316.62      306.81      8.70 o
   9   0   4       10.68        9.81      2.43 o
  10   0   4       31.06       30.25      3.14 o
  11   0   4        0.02        0.71      1.92 o
  12   0   4        0.02        2.63      3.03 o
 -14   1   4        7.31        6.24      1.99 o
 -13   1   4        4.26        1.49      1.35 o
 -12   1   4       17.34       15.66      3.24 o
 -11   1   4       48.88       33.04      3.14 o
 -10   1   4        5.45        7.28      1.37 o
  -9   1   4      252.61      230.38      3.56 o
  -8   1   4      252.72      252.77      3.31 o
  -7   1   4       35.38       46.03      1.12 o
  -6   1   4        5.56        7.49      1.37 o
  -5   1   4        4.87        5.62      0.46 o
  -4   1   4     1238.94     1090.18     11.41 o
  -3   1   4       17.39       11.14      1.11 o
  -2   1   4       52.31       50.19      1.01 o
  -1   1   4     4630.62     4012.38     39.80 o
   1   1   4      418.47      341.61      3.74 o
   2   1   4      314.71      309.62      3.87 o
   3   1   4        5.19        6.77      0.78 o
   4   1   4      258.97      252.62      3.68 o
   5   1   4     1813.66     1771.98     21.96 o
   6   1   4        3.46        3.89      1.14 o
   7   1   4       27.50       23.43      4.70 o
   8   1   4      500.36      483.88      9.31 o
   9   1   4        0.01        0.94      1.55 o
  10   1   4       52.60       47.96      3.03 o
  11   1   4       47.69       41.96      2.98 o
  12   1   4        3.02        5.74      2.20 o
 -14   2   4       29.74       39.93      3.89 o
 -13   2   4        1.29        0.25      2.48 o
 -12   2   4       24.76       18.96      1.65 o
 -11   2   4       70.93       64.29      1.55 o
 -10   2   4        0.95       -0.58      0.58 o
  -9   2   4      422.46      414.45      5.08 o
  -8   2   4       46.35       40.17      0.89 o
  -7   2   4      159.37      183.17      3.14 o
  -6   2   4      305.41      253.43      3.27 o
  -5   2   4       12.17       12.77      1.92 o
  -4   2   4       38.05       38.68      1.42 o
  -3   2   4       91.25       97.29      4.05 o
  -2   2   4      160.37      154.13      1.82 o
  -1   2   4     2366.25     2076.43     20.20 o
   0   2   4        4.35        7.96      0.53 o
   1   2   4      212.83      208.10      2.58 o
   2   2   4       99.77       94.87      1.61 o
   3   2   4     1197.33     1224.75     13.74 o
   4   2   4      153.04      145.26      2.28 o
   5   2   4      114.52      113.70      2.35 o
   6   2   4       25.20       23.96      1.32 o
   7   2   4       78.52       61.45      1.63 o
   8   2   4      438.75      438.62      8.08 o
   9   2   4       42.21       35.93      1.90 o
  10   2   4       24.78       23.75      2.13 o
  11   2   4       29.43       24.99      2.46 o
 -13   3   4       60.99       72.09      6.22 o
 -12   3   4        4.93        3.30      1.84 o
 -11   3   4        0.06       -0.08      1.11 o
 -10   3   4        0.92        2.88      2.43 o
  -9   3   4      985.94      995.27     14.62 o
  -8   3   4     1593.52     1601.81     16.91 o
  -7   3   4      138.85      150.92      2.43 o
  -6   3   4       73.77       72.69      1.21 o
  -5   3   4        0.04        0.46      0.30 o
  -4   3   4     1553.42     1595.43     16.79 o
  -3   3   4     1659.74     1770.36     31.51 o
  -2   3   4      294.31      337.58      4.35 o
  -1   3   4        9.44       10.52      0.46 o
   0   3   4      541.62      514.09      7.79 o
   1   3   4        3.92        1.23      0.46 o
   2   3   4      572.52      577.10      8.01 o
   3   3   4       41.58       47.01      1.32 o
   4   3   4        0.09        0.07      0.96 o
   5   3   4      188.72      164.30      2.93 o
   6   3   4       26.62       24.47      0.90 o
   7   3   4      158.57      168.61      3.26 o
   8   3   4        0.04        1.48      1.77 o
   9   3   4        0.42        0.88      2.17 o
  10   3   4       12.03       13.05      2.21 o
  11   3   4        1.20        1.69      1.89 o
 -13   4   4       23.66       21.85      2.81 o
 -12   4   4        7.57       12.47      2.53 o
 -11   4   4        3.68        3.02      1.42 o
 -10   4   4        1.84        2.53      1.02 o
  -9   4   4        0.68        0.80      0.58 o
  -8   4   4        4.43        1.95      1.32 o
  -7   4   4        7.55        6.38      1.06 o
  -6   4   4      158.65      143.27      3.09 o
  -5   4   4       36.16       29.65      0.91 o
  -4   4   4       15.83       17.51      0.68 o
  -3   4   4      109.99      119.03      1.72 o
  -2   4   4       84.38       85.56      1.97 o
  -1   4   4       63.53       52.77      1.41 o
   0   4   4        6.24        6.21      2.83 o
   1   4   4      233.97      232.46      2.80 o
   2   4   4      282.70      288.98      4.75 o
   3   4   4       33.20       37.14      1.26 o
   4   4   4        3.40        7.78      1.87 o
   5   4   4       39.08       29.71      1.38 o
   6   4   4       64.39       66.80      2.07 o
   7   4   4      347.51      356.18      7.72 o
   8   4   4      173.16      179.28      9.00 o
   9   4   4        0.12       -3.03      3.03 o
  10   4   4        0.13        5.75      2.73 o
 -12   5   4        0.46       -2.05      2.05 o
 -11   5   4        3.33       -0.62      2.53 o
 -10   5   4        9.14       11.76      1.24 o
  -9   5   4        4.66        2.20      0.87 o
  -8   5   4       29.21       26.10      1.01 o
  -7   5   4        0.17       -0.60      0.71 o
  -6   5   4       53.32       49.01      1.04 o
  -5   5   4       76.12       63.01      1.18 o
  -4   5   4        4.35        5.60      0.46 o
  -3   5   4        4.75        4.78      1.97 o
  -2   5   4        8.72        7.62      1.26 o
  -1   5   4       36.71       26.98      1.16 o
   0   5   4      273.51      257.49      4.16 o
   1   5   4       83.37       75.05      1.77 o
   2   5   4        4.54        5.80      0.68 o
   3   5   4        7.02        9.67      0.92 o
   4   5   4        2.14        2.17      1.06 o
   5   5   4       26.28       21.85      1.52 o
   6   5   4      131.69      134.30      3.21 o
   7   5   4       46.48       39.51      2.07 o
   8   5   4        5.76        4.07      1.67 o
   9   5   4        1.90        0.51      1.80 o
 -11   6   4        0.09       -2.23      2.53 o
 -10   6   4        0.19       -0.06      1.99 o
  -9   6   4        5.94        9.93      3.03 o
  -8   6   4        7.89        6.02      1.42 o
  -7   6   4       13.42       11.81      0.95 o
  -6   6   4        0.18        0.16      0.60 o
  -5   6   4        0.13        0.84      0.81 o
  -4   6   4        5.59        1.28      0.88 o
  -3   6   4       40.90       41.47      3.64 o
  -2   6   4      151.72      150.12      9.31 o
  -1   6   4       59.51       50.88      4.25 o
   0   6   4        2.13        1.14      1.06 o
   1   6   4       27.03       23.74      3.44 o
   2   6   4       10.80        9.15      1.29 o
   3   6   4        0.42       -0.31      0.75 o
   4   6   4       53.77       49.62      1.68 o
   5   6   4        7.30        8.56      2.83 o
   6   6   4        1.30        2.16      1.75 o
   7   6   4        0.64        0.13      1.57 o
   8   6   4        6.41       11.70      2.84 o
  -9   7   4        3.61        2.45      2.07 o
  -8   7   4        0.57       -1.73      1.73 o
  -7   7   4       14.89       16.79      2.83 o
  -6   7   4        0.00        1.01      1.92 o
  -5   7   4       13.77       12.15      1.35 o
  -4   7   4        0.05       -1.90      2.28 o
  -3   7   4       23.14       19.71      1.44 o
  -2   7   4       33.92       26.22      1.87 o
  -1   7   4       11.50       11.48      4.65 o
   0   7   4       10.22       11.66      3.29 o
   1   7   4        0.83       -1.33      5.31 o
   2   7   4       18.30       14.94      3.89 o
   3   7   4       85.00       80.19      2.75 o
   4   7   4        5.45        4.86      2.02 o
   5   7   4        4.78        3.47      2.60 o
   6   7   4        1.61        3.25      2.23 o
  -6   8   4        0.08       -4.65      4.65 o
  -5   8   4        0.09        7.18      4.35 o
  -4   8   4        0.05        0.14      7.59 o
  -3   8   4        1.32        3.43      6.27 o
  -2   8   4        6.23        0.53      2.11 o
  -1   8   4        1.30       -1.28      4.00 o
   0   8   4        6.17        7.28      2.63 o
   1   8   4        4.12        4.04      2.35 o
   2   8   4        0.19       -0.83      2.48 o
   3   8   4       18.63       28.05      3.49 o
   4   8   4        0.16        1.72      3.57 o
 -14   1   5        0.28        2.16      2.31 o
 -13   1   5        0.72        1.82      1.50 o
 -12   1   5       24.93       14.91      1.46 o
 -11   1   5       57.07       52.16      3.74 o
 -10   1   5        1.29        9.48      1.58 o
  -9   1   5       22.29       24.52      1.11 o
  -8   1   5        3.53       18.25      2.33 o
  -7   1   5        3.00       15.56      4.91 o
  -6   1   5        1.63        3.74      0.53 o
  -5   1   5        4.07        3.92      0.66 o
  -4   1   5       20.64       19.88      2.23 o
  -3   1   5       91.47      101.01      2.14 o
  -2   1   5      566.73      530.23      6.50 o
  -1   1   5     1177.14     1042.94     10.53 o
   0   1   5      285.82      274.15      3.11 o
   1   1   5      396.90      346.65      3.92 o
   2   1   5      161.68      136.04      1.97 o
   3   1   5       38.72       33.98      1.26 o
   4   1   5      204.93      200.28      2.98 o
   5   1   5      226.43      219.86      3.86 o
   6   1   5       19.85       17.78      2.73 o
   7   1   5      219.35      209.35      4.12 o
   8   1   5      164.18      162.25      5.36 o
   9   1   5       30.79       22.66      2.63 o
  10   1   5        0.16       -0.04      1.53 o
  11   1   5        0.06        1.06      2.09 o
 -14   2   5        4.48        3.51      3.79 o
 -13   2   5        0.00        1.21      1.96 o
 -12   2   5        2.48        0.71      1.24 o
 -11   2   5        3.51       13.59      3.24 o
 -10   2   5        7.93       26.64      2.26 o
  -9   2   5       93.66       90.34      2.17 o
  -8   2   5      330.64      322.59      4.53 o
  -7   2   5        9.22       18.17      5.41 o
  -6   2   5       16.09       42.27      2.63 o
  -5   2   5      146.49      126.64      2.36 o
  -4   2   5        5.92        2.83      0.61 o
  -3   2   5     1659.79     1559.46     14.79 o
  -2   2   5      321.63      297.78      3.50 o
  -1   2   5      156.42      169.40      6.58 o
   0   2   5       10.98       10.64      1.11 o
   1   2   5       29.06       31.13      1.01 o
   2   2   5      555.24      587.04      7.06 o
   3   2   5      263.99      273.92      3.63 o
   4   2   5      256.90      266.19      3.86 o
   5   2   5       81.19      104.49      3.01 o
   6   2   5       56.21       60.89      1.92 o
   7   2   5      355.53      336.20      6.44 o
   8   2   5      201.15      193.06      5.01 o
   9   2   5        0.74        3.45      1.31 o
  10   2   5       24.99       25.81      3.79 o
  11   2   5        3.75        8.64      2.46 o
 -13   3   5        6.35       10.81      2.16 o
 -12   3   5        0.03        2.91      4.05 o
 -11   3   5       15.68       13.94      1.52 o
 -10   3   5        0.06        1.76      1.17 o
  -9   3   5      319.19      302.76      4.69 o
  -8   3   5     1302.34     1267.06     15.38 o
  -7   3   5      162.61      162.81      5.06 o
  -6   3   5      225.46      217.75      3.89 o
  -5   3   5       69.63       71.42      6.78 o
  -4   3   5       70.88       77.82      1.34 o
  -3   3   5     1027.63     1074.87     10.37 o
  -2   3   5      257.58      255.55      3.95 o
  -1   3   5        5.55        6.14      0.70 o
   0   3   5       58.57       52.95      4.60 o
   1   3   5       36.25       36.21      1.62 o
   2   3   5      145.69      147.79      2.45 o
   3   3   5       58.76       75.58      4.25 o
   4   3   5      133.89      127.56      2.34 o
   5   3   5       13.33      174.18      6.54 o
   6   3   5        1.69       26.95      6.58 o
   7   3   5       28.73       26.83      1.19 o
   8   3   5        1.95        3.99      1.09 o
   9   3   5       20.44       15.63      2.29 o
  10   3   5        8.29       12.47      5.06 o
 -13   4   5       37.53       44.58      3.28 o
 -12   4   5        3.30        1.81      2.04 o
 -11   4   5       61.95       54.73      2.32 o
 -10   4   5       21.61       18.40      5.51 o
  -9   4   5        4.47       12.81      5.72 o
  -8   4   5       39.30       37.02      1.38 o
  -7   4   5      308.04      320.00      4.63 o
  -6   4   5        3.01        3.10      0.30 o
  -5   4   5        0.49        0.92      0.66 o
  -4   4   5       17.65       34.84      6.07 o
  -3   4   5      248.11      244.99      3.11 o
  -2   4   5       18.82       34.11      6.88 o
  -1   4   5       67.56       73.59      1.63 o
   0   4   5       78.28      116.32      6.93 o
   1   4   5      139.06      151.28      2.26 o
   2   4   5        2.56        2.37      0.73 o
   3   4   5        4.43        2.83      0.89 o
   4   4   5       50.18       78.93      5.61 o
   5   4   5       55.83       53.05      3.69 o
   6   4   5      183.53      170.17      4.17 o
   7   4   5        2.06        3.04      2.53 o
   8   4   5        2.42       10.10      2.33 o
   9   4   5        1.64       -0.55      2.50 o
  10   4   5        4.56       10.86      3.64 o
 -12   5   5        3.79        4.52      2.57 o
 -11   5   5        0.95        2.85      1.96 o
 -10   5   5        0.00        0.29      1.21 o
  -9   5   5        3.41        1.12      1.16 o
  -8   5   5       30.46       28.58      1.38 o
  -7   5   5       11.80       10.46      0.86 o
  -6   5   5       40.33       32.22      1.72 o
  -5   5   5      137.86      116.65      3.34 o
  -4   5   5       23.06       43.69      5.36 o
  -3   5   5        0.56        6.78      2.12 o
  -2   5   5       23.37       43.10      9.61 o
  -1   5   5      216.45      220.82      3.89 o
   0   5   5      894.86      875.53     12.28 o
   1   5   5      411.75      391.75      5.35 o
   2   5   5        1.26        4.42      1.72 o
   3   5   5       68.08       65.94      1.70 o
   4   5   5       19.61       18.45      1.17 o
   5   5   5       22.70       21.59      1.51 o
   6   5   5       11.68        7.46      1.35 o
   7   5   5        2.48        0.89      3.44 o
   8   5   5        7.00        5.88      3.54 o
   9   5   5        2.35        2.42      2.03 o
 -11   6   5       40.18       47.44      4.55 o
 -10   6   5        3.59        6.37      2.73 o
  -9   6   5        2.21        3.98      1.53 o
  -8   6   5       27.48       25.07      2.68 o
  -7   6   5        1.65        2.01      1.16 o
  -6   6   5       40.04       27.95      0.90 o
  -5   6   5      171.36      147.74      7.33 o
  -4   6   5       38.33       28.94      2.43 o
  -3   6   5       62.88       67.92      7.69 o
  -2   6   5        8.82       11.67      5.92 o
  -1   6   5       66.74       68.10      2.68 o
   0   6   5      122.49      130.23      2.75 o
   1   6   5       49.31       44.60      2.73 o
   2   6   5       29.04       48.45      2.43 o
   3   6   5        1.70        2.68      0.86 o
   4   6   5        7.10        7.21      1.42 o
   5   6   5        4.24        8.09      3.39 o
   6   6   5        9.58       14.37      2.11 o
   7   6   5        9.72        8.93      2.44 o
  -9   7   5       29.04       30.04      3.74 o
  -8   7   5        5.46        8.09      2.63 o
  -7   7   5        4.43        7.89      2.53 o
  -6   7   5       10.64       11.92      4.30 o
  -5   7   5        0.00        2.11      4.70 o
  -4   7   5        1.20        3.73      1.42 o
  -3   7   5        2.57        7.34      1.82 o
  -2   7   5       19.40       34.81      4.40 o
  -1   7   5      143.32      151.39      7.84 o
   0   7   5       25.15       24.40      1.78 o
   1   7   5       12.20       13.68      1.60 o
   2   7   5        0.01        4.54      2.12 o
   3   7   5       11.94        8.17      1.87 o
   4   7   5       49.78       54.13      9.86 o
   5   7   5       14.51       14.23      2.30 o
   6   7   5        0.45       -0.18      2.64 o
  -6   8   5        0.15       -1.21      6.37 o
  -5   8   5        3.21       -0.37      3.44 o
  -4   8   5       15.90       15.27      6.07 o
  -3   8   5        2.24        3.17      5.77 o
  -2   8   5        0.00        1.02      2.73 o
  -1   8   5        0.09       -2.19      2.19 o
   0   8   5        3.04        1.83      2.63 o
   1   8   5        0.53        0.68      2.14 o
   2   8   5        0.36        1.82      4.45 o
   3   8   5        0.00       -0.20      3.40 o
 -14   0   6        4.64        0.81      2.53 o
 -13   0   6        2.18        0.91      2.43 o
 -12   0   6       55.96       56.24      3.03 o
 -11   0   6        2.19        4.25      1.52 o
 -10   0   6       14.92       14.16      1.42 o
  -9   0   6       36.30       31.66      1.72 o
  -8   0   6      142.27      121.39      2.83 o
  -7   0   6       80.47       72.53      1.92 o
  -6   0   6      234.47      238.33      4.45 o
  -5   0   6        4.69        7.49      1.52 o
  -4   0   6       45.59       69.09      1.92 o
  -3   0   6       93.51      123.11      2.23 o
  -2   0   6       52.92       38.74      1.42 o
  -1   0   6     1030.86      999.04     13.86 o
   0   0   6      918.78      924.08     13.15 o
   1   0   6      120.57      136.66      2.83 o
   2   0   6      341.24      305.70      5.36 o
   3   0   6      233.03      230.44      4.35 o
   4   0   6       14.26       14.47      1.62 o
   5   0   6      192.25      183.20      4.75 o
   6   0   6        8.14        6.37      1.72 o
   7   0   6       37.33       27.21      3.24 o
   8   0   6        0.05       -2.43      2.43 o
   9   0   6       10.72       11.94      2.83 o
  10   0   6        1.93        6.17      2.73 o
  11   0   6        0.36        2.02      3.24 o
 -14   1   6        0.22       -1.42      2.71 o
 -13   1   6       24.01       25.19      1.89 o
 -12   1   6        0.10        1.96      1.18 o
 -11   1   6        1.18        3.18      1.16 o
 -10   1   6        0.07       -0.93      0.93 o
  -9   1   6       89.26       90.31      2.07 o
  -8   1   6      137.71      130.86      2.93 o
  -7   1   6      108.25      110.22      1.82 o
  -6   1   6      362.06      379.84      4.75 o
  -5   1   6      186.13      196.75      2.67 o
  -4   1   6       54.28       43.42      2.33 o
  -3   1   6       24.26       23.58      0.73 o
  -2   1   6       76.60       68.13      1.14 o
  -1   1   6        2.29        5.60      0.81 o
   0   1   6        0.04        3.16      0.64 o
   1   1   6       27.65       35.89      1.21 o
   2   1   6        9.81        7.57      0.81 o
   3   1   6        0.01        0.93      0.75 o
   4   1   6       99.56      101.02      2.48 o
   5   1   6       16.64       15.99      1.24 o
   6   1   6       71.29       70.07      1.81 o
   7   1   6      108.63      104.24      5.82 o
   8   1   6       20.56       25.53      2.36 o
   9   1   6        0.75        3.29      1.82 o
  10   1   6       12.72       15.13      4.25 o
  11   1   6        1.85        5.00      4.75 o
 -14   2   6        1.68        1.32      3.03 o
 -13   2   6       24.41       32.44      7.03 o
 -12   2   6        0.41        0.84      1.00 o
 -11   2   6        3.13        0.93      1.26 o
 -10   2   6       65.65       67.53      3.24 o
  -9   2   6       66.54       55.91      1.63 o
  -8   2   6      204.92      203.36      3.64 o
  -7   2   6       87.89       86.99      1.74 o
  -6   2   6       10.91        8.29      0.78 o
  -5   2   6       32.42       36.32      0.93 o
  -4   2   6       28.18       25.72      0.81 o
  -3   2   6        0.15        1.29      0.51 o
  -2   2   6        9.24        7.05      0.57 o
  -1   2   6        8.06        8.33      0.68 o
   0   2   6        1.19        3.12      1.01 o
   1   2   6      285.07      272.97      4.25 o
   2   2   6      612.93      615.40      7.40 o
   3   2   6      270.80      297.37      4.55 o
   4   2   6       15.17       13.87      0.93 o
   5   2   6        2.73        2.76      0.97 o
   6   2   6       55.55       47.46      1.63 o
   7   2   6      115.05      109.34      3.40 o
   8   2   6      139.46      145.40     10.72 o
   9   2   6       28.42       31.78      2.09 o
  10   2   6        4.45        2.42      3.19 o
 -14   3   6       23.27       30.76      3.11 o
 -13   3   6        0.38       -0.11      1.57 o
 -12   3   6        7.66       11.23      2.03 o
 -11   3   6        0.73        3.92      3.74 o
 -10   3   6       27.94       26.93      1.52 o
  -9   3   6      165.46      160.64      3.39 o
  -8   3   6        3.19        3.42      1.07 o
  -7   3   6        0.57        0.89      1.07 o
  -6   3   6        4.89        3.48      0.80 o
  -5   3   6       53.07       47.79      1.25 o
  -4   3   6       11.88        9.21      0.61 o
  -3   3   6       39.50       41.59      2.38 o
  -2   3   6       71.50       66.24      1.57 o
  -1   3   6       52.95       55.90      1.07 o
   0   3   6       39.26       38.64      0.92 o
   1   3   6       29.82       32.85      1.42 o
   2   3   6       10.54        7.92      0.86 o
   3   3   6       28.07       25.63      1.04 o
   4   3   6        2.29        4.18      1.67 o
   5   3   6        2.68        5.03      1.32 o
   6   3   6        0.84        1.31      1.87 o
   7   3   6        1.75        1.46      1.26 o
   8   3   6        0.50       -1.92      1.92 o
   9   3   6        8.11       11.11      2.56 o
  10   3   6        0.06        3.03      3.89 o
 -13   4   6       20.97       18.55      3.03 o
 -12   4   6       14.10       16.86      2.09 o
 -11   4   6        2.76        3.21      1.07 o
 -10   4   6       10.63        9.82      2.23 o
  -9   4   6      120.07      123.05      3.04 o
  -8   4   6      124.91      117.34      2.50 o
  -7   4   6        2.93        3.95      1.16 o
  -6   4   6        0.16       -0.65      1.11 o
  -5   4   6       45.97       43.13      1.42 o
  -4   4   6       34.51       38.08      0.96 o
  -3   4   6        5.88        9.06      0.86 o
  -2   4   6       20.74       19.28      0.71 o
  -1   4   6       32.62       29.76      0.80 o
   0   4   6       28.89       29.01      1.11 o
   1   4   6      111.12      114.36      2.02 o
   2   4   6       53.92       57.20      2.43 o
   3   4   6        0.86        2.79      1.12 o
   4   4   6        0.00        2.23      0.99 o
   5   4   6        1.41        1.47      2.48 o
   6   4   6       32.98       26.42      2.38 o
   7   4   6        6.48        4.96      2.23 o
   8   4   6        1.42        5.11      2.13 o
   9   4   6        7.41        7.06      2.78 o
 -12   5   6        5.98        5.39      2.23 o
 -11   5   6       61.13       68.59      4.13 o
 -10   5   6       44.22       50.55      2.21 o
  -9   5   6        1.09        1.42      1.23 o
  -8   5   6       28.95       27.84      3.89 o
  -7   5   6       54.61       48.68      1.35 o
  -6   5   6       39.74       32.43      1.21 o
  -5   5   6        1.95       -0.14      0.56 o
  -4   5   6        0.85        2.25      4.60 o
  -3   5   6        3.98        5.85      3.74 o
  -2   5   6        7.83        9.36      1.67 o
  -1   5   6      201.96      196.73      5.16 o
   0   5   6      657.22      704.22      9.96 o
   1   5   6       32.45       34.90      1.07 o
   2   5   6       30.82       32.21      1.41 o
   3   5   6       33.61       33.14      1.97 o
   4   5   6       34.56       31.16      1.43 o
   5   5   6      148.82      145.27      8.14 o
   6   5   6        1.12        2.85      2.23 o
   7   5   6       61.44       73.05      3.87 o
   8   5   6        1.78       -0.08      2.26 o
 -11   6   6        0.51        4.05      2.63 o
 -10   6   6       19.75       24.38      3.64 o
  -9   6   6        2.03       -0.70      1.38 o
  -8   6   6        0.64       -0.66      1.19 o
  -7   6   6      108.07      102.76      2.76 o
  -6   6   6       16.50       19.33      0.70 o
  -5   6   6      100.82       79.66      3.74 o
  -4   6   6      103.15       96.18      2.34 o
  -3   6   6        4.43        7.17      1.09 o
  -2   6   6      135.47      142.40      7.18 o
  -1   6   6      133.07      147.25      3.08 o
   0   6   6       45.85       41.08      1.54 o
   1   6   6       22.32       19.94      1.65 o
   2   6   6        1.02        0.63      0.56 o
   3   6   6       10.43       11.01      1.24 o
   4   6   6        3.45        3.41      1.36 o
   5   6   6        0.05       -0.81      3.89 o
   6   6   6        0.84       -2.20      2.43 o
   7   6   6        0.71        0.37      2.29 o
  -9   7   6        0.71        0.40      3.54 o
  -8   7   6        6.19       14.97      3.34 o
  -7   7   6        4.58       -1.84      2.30 o
  -6   7   6        4.20        4.20      4.81 o
  -5   7   6        7.66        3.71      3.89 o
  -4   7   6        4.19        3.97      1.34 o
  -3   7   6        0.08       -0.81      2.98 o
  -2   7   6      229.82      246.94     10.47 o
  -1   7   6      235.32      258.80     16.44 o
   0   7   6        0.55       -0.28      1.51 o
   1   7   6       45.40       53.43      6.73 o
   2   7   6       79.07       78.51      3.45 o
   3   7   6        0.13        0.56      1.61 o
   4   7   6       31.04       32.96      2.81 o
   5   7   6        3.52        3.90      2.79 o
  -6   8   6        0.01        4.20      3.89 o
  -5   8   6        8.32       13.66      4.96 o
  -4   8   6        2.02       -1.32      6.17 o
  -3   8   6       14.46       21.20      3.42 o
  -2   8   6        8.35       12.65      2.63 o
  -1   8   6        0.25       -2.07      2.07 o
   0   8   6        7.20        9.28      2.71 o
   1   8   6        0.00        0.10      3.74 o
   2   8   6        0.08        1.91      4.86 o
 -14   1   7        9.81        9.51      2.48 o
 -13   1   7        5.70        4.18      1.93 o
 -12   1   7        3.89        5.44      1.14 o
 -11   1   7       56.06       44.76      4.20 o
 -10   1   7       67.57       58.17      2.93 o
  -9   1   7       12.72       13.33      0.92 o
  -8   1   7       19.33       16.43      0.82 o
  -7   1   7       52.67       52.58      2.33 o
  -6   1   7      491.48      470.94      5.17 o
  -5   1   7      187.72      164.58      2.38 o
  -4   1   7      104.81       93.35      1.87 o
  -3   1   7      173.51      158.84      3.29 o
  -2   1   7       98.33       93.48      3.14 o
  -1   1   7     2156.02     1958.13     19.29 o
   0   1   7     2088.82     2016.93     19.31 o
   1   1   7       33.24       36.13      1.47 o
   2   1   7      340.34      337.22      4.22 o
   3   1   7       10.04       16.20      1.57 o
   4   1   7       22.37       21.69      1.21 o
   5   1   7      120.05      115.28      2.22 o
   6   1   7       25.71       23.86      1.50 o
   7   1   7        0.15        1.76      1.59 o
   8   1   7        0.57        3.08      1.77 o
   9   1   7        4.12        3.91      1.90 o
  10   1   7        8.73       10.28      3.95 o
 -14   2   7       37.06       42.27      3.40 o
 -13   2   7       12.79       16.93      2.25 o
 -12   2   7       18.15       15.53      2.23 o
 -11   2   7        1.42        1.97      1.23 o
 -10   2   7       43.96       36.89      2.73 o
  -9   2   7      154.79      146.72      3.05 o
  -8   2   7      131.93      133.31      2.40 o
  -7   2   7        2.57        1.68      1.16 o
  -6   2   7        4.65        6.31      0.75 o
  -5   2   7       42.92       34.50      1.00 o
  -4   2   7        3.30        1.83      0.53 o
  -3   2   7        0.38        0.16      0.65 o
  -2   2   7        0.07       -0.68      0.68 o
  -1   2   7      172.70      171.70      2.29 o
   0   2   7      116.74      114.64      2.78 o
   1   2   7       78.51       68.98      2.53 o
   2   2   7       10.33       13.76      0.96 o
   3   2   7        1.24       -0.40      0.77 o
   4   2   7      101.30       97.66      2.33 o
   5   2   7      121.71      113.93      2.40 o
   6   2   7        8.79        4.51      1.17 o
   7   2   7       32.28       37.13      2.43 o
   8   2   7        1.31        3.51      1.44 o
   9   2   7        3.06        2.39      1.97 o
  10   2   7       17.51       17.23      3.89 o
 -14   3   7        7.07        7.79      2.65 o
 -13   3   7        2.22        1.79      3.84 o
 -12   3   7        2.58        0.20      1.53 o
 -11   3   7        2.08        2.61      3.29 o
 -10   3   7       21.48       15.91      1.38 o
  -9   3   7      734.77      724.69     11.08 o
  -8   3   7       66.99       67.12      1.72 o
  -7   3   7      310.97      282.36      8.75 o
  -6   3   7       36.66       30.22      1.14 o
  -5   3   7       37.21       29.81      1.32 o
  -4   3   7      416.94      423.42      4.78 o
  -3   3   7      319.31      293.10      3.29 o
  -2   3   7        3.08        0.61      0.60 o
  -1   3   7        0.94        2.15      1.11 o
   0   3   7      130.45      131.29      1.96 o
   1   3   7      146.11      134.92      1.99 o
   2   3   7       29.55       31.07      1.07 o
   3   3   7       70.58       63.30      4.25 o
   4   3   7        0.04       -0.21      1.37 o
   5   3   7        1.72        3.05      0.93 o
   6   3   7       14.83       16.12      2.73 o
   7   3   7        8.64        7.57      1.11 o
   8   3   7       10.59       13.61      2.47 o
   9   3   7       15.66       12.86      6.37 o
 -13   4   7        7.74        8.35      2.46 o
 -12   4   7       25.59       31.20      2.11 o
 -11   4   7        0.00       -1.06      1.65 o
 -10   4   7        1.74        0.41      1.57 o
  -9   4   7       50.32       43.23      1.67 o
  -8   4   7       26.60       19.32      1.14 o
  -7   4   7        4.45        4.19      0.85 o
  -6   4   7       60.88       57.69      1.43 o
  -5   4   7       12.63       13.48      1.47 o
  -4   4   7      416.90      394.87      4.85 o
  -3   4   7      109.82      100.17      3.59 o
  -2   4   7      103.26       87.63      1.60 o
  -1   4   7       38.87       38.40      0.96 o
   0   4   7       39.37       42.69      1.10 o
   1   4   7       27.87       24.99      1.72 o
   2   4   7      101.58      114.83      2.41 o
   3   4   7      111.77      105.77      2.33 o
   4   4   7        8.50        9.45      1.33 o
   5   4   7       51.47       54.08      2.26 o
   6   4   7       36.33       31.08      2.63 o
   7   4   7      115.72      118.85      9.76 o
   8   4   7       22.21       25.36      5.31 o
 -12   5   7       18.78       23.06      2.88 o
 -11   5   7        0.25        0.42      1.72 o
 -10   5   7       14.59       16.21      1.61 o
  -9   5   7       39.27       35.09      1.70 o
  -8   5   7        1.93        1.43      0.96 o
  -7   5   7       15.01       12.28      0.92 o
  -6   5   7       15.58       12.61      0.61 o
  -5   5   7        3.15        1.70      0.51 o
  -4   5   7        2.40        0.86      1.97 o
  -3   5   7       33.44       32.73      8.29 o
  -2   5   7        7.72        6.35      1.32 o
  -1   5   7      137.18      132.82      2.64 o
   0   5   7      487.18      492.69      5.80 o
   1   5   7       25.38       22.26      1.07 o
   2   5   7        3.05        1.80      0.89 o
   3   5   7        2.71        5.06      1.21 o
   4   5   7        0.06       -1.20      1.39 o
   5   5   7       77.88       70.42      2.52 o
   6   5   7      110.47       95.49      3.89 o
   7   5   7      106.41      105.62      5.16 o
   8   5   7       32.82       17.60      5.06 o
 -10   6   7        1.22        3.64      3.64 o
  -9   6   7        2.53        4.69      1.89 o
  -8   6   7       18.93       15.00      1.89 o
  -7   6   7        2.07        0.29      1.87 o
  -6   6   7      131.00      115.30      2.86 o
  -5   6   7       59.81       53.10      1.81 o
  -4   6   7        1.75        1.64      1.32 o
  -3   6   7       48.20       46.86      3.44 o
  -2   6   7        6.91        3.59      4.35 o
  -1   6   7      183.67      193.56      3.92 o
   0   6   7       76.99       78.17      1.93 o
   1   6   7       30.95       26.74      3.54 o
   2   6   7        1.23       -2.40      2.40 o
   3   6   7        4.23        3.05      2.32 o
   4   6   7        1.37       -1.20      2.28 o
   5   6   7        1.60        2.27      4.96 o
   6   6   7        0.68       -0.68      2.34 o
  -9   7   7        3.69        4.15      2.83 o
  -8   7   7        1.34        0.81      2.43 o
  -7   7   7        1.58       -2.45      2.83 o
  -6   7   7        6.33        5.75      4.15 o
  -5   7   7        6.27        6.86      1.82 o
  -4   7   7        7.44        5.95      1.47 o
  -3   7   7        5.57       -0.06      1.43 o
  -2   7   7       49.11       44.09      6.58 o
  -1   7   7       76.09       72.68      2.90 o
   0   7   7       35.03       35.55      2.78 o
   1   7   7        5.41        1.33      3.34 o
   2   7   7       17.03       18.33      2.22 o
   3   7   7       56.94       65.98      3.14 o
   4   7   7       33.46       34.66      5.77 o
  -5   8   7        0.58       -3.54      4.35 o
  -4   8   7        0.93       -3.24      4.25 o
  -3   8   7        7.13       13.03      6.17 o
  -2   8   7       16.54       17.35      2.43 o
  -1   8   7        0.00       -2.45      2.45 o
   0   8   7        6.91        2.50      7.49 o
   1   8   7        5.22        4.46      2.89 o
 -14   0   8       10.27       10.32      5.87 o
 -13   0   8       35.40       37.23      2.83 o
 -12   0   8      113.57       88.21      4.25 o
 -11   0   8      245.97      239.54      7.28 o
 -10   0   8        5.25       12.04      1.32 o
  -9   0   8       16.83       17.20      1.42 o
  -8   0   8      775.14      796.92     13.15 o
  -7   0   8       75.92      103.38      2.43 o
  -6   0   8     1123.45     1180.72     21.65 o
  -5   0   8      961.85     1082.90     16.59 o
  -4   0   8      179.45      266.96      4.45 o
  -3   0   8      805.86      809.26     12.64 o
  -2   0   8       18.75      195.74      4.15 o
  -1   0   8      600.55      653.58      9.31 o
   0   0   8      447.33      688.99     10.01 o
   1   0   8       96.20      330.48      6.37 o
   2   0   8      139.74      158.31      3.54 o
   3   0   8       66.67      238.73      5.16 o
   4   0   8        9.13        8.70      1.52 o
   5   0   8       32.03       31.06      2.33 o
   6   0   8       71.15      127.76      4.75 o
   7   0   8       18.27       39.05      2.63 o
   8   0   8       21.80       34.19      3.14 o
   9   0   8        1.51        0.91      2.43 o
 -14   1   8        0.14        0.98      5.06 o
 -13   1   8        0.42       38.31      6.63 o
 -12   1   8        0.72       60.19      2.23 o
 -11   1   8       53.00       63.83      1.86 o
 -10   1   8       87.71       74.87      3.89 o
  -9   1   8       65.33      132.55      2.93 o
  -8   1   8        0.50        5.06      1.47 o
  -7   1   8       69.20       83.75      1.87 o
  -6   1   8      378.15      354.48      4.50 o
  -5   1   8      421.85      761.29      9.96 o
  -3   1   8      326.20      343.09      7.28 o
  -2   1   8       47.36      118.65      1.74 o
  -1   1   8     5497.25     5279.75     50.59 o
   0   1   8     1588.69     1625.66     15.77 o
   1   1   8       57.36      136.73      2.14 o
   2   1   8       87.26       97.18      2.53 o
   3   1   8       20.39       17.81      1.14 o
   4   1   8      345.07      326.82      4.68 o
   5   1   8       21.48       37.01      1.71 o
   6   1   8        7.45       19.40      1.67 o
   7   1   8      266.18      262.47      5.51 o
   8   1   8      168.31      171.91      4.36 o
   9   1   8        0.21        0.20      1.53 o
 -14   2   8        3.23       10.54      2.28 o
 -13   2   8       12.20       16.63      2.43 o
 -12   2   8        3.89       19.73      1.79 o
 -11   2   8       49.07       39.33      2.09 o
 -10   2   8        7.97       21.18      1.55 o
  -9   2   8      109.92      116.63      2.77 o
  -8   2   8      410.95      420.25      7.74 o
  -7   2   8       48.51       92.79      2.07 o
  -6   2   8       52.06       54.59      1.62 o
  -5   2   8       43.85       82.59      1.48 o
  -4   2   8      848.28      849.48      9.43 o
  -3   2   8      738.01      797.78      9.04 o
  -2   2   8       18.48      208.43      2.99 o
  -1   2   8      135.73      314.49      3.90 o
   0   2   8      141.16      152.92      4.60 o
   1   2   8       39.11       47.66      1.32 o
   2   2   8      241.24      243.12      7.44 o
   3   2   8       14.69      108.20      2.21 o
   4   2   8      120.14      123.24      2.35 o
   5   2   8       88.18       78.00      2.13 o
   6   2   8        0.12       10.60      1.92 o
   7   2   8       76.69       76.04      3.95 o
   8   2   8        6.78        7.87      1.78 o
   9   2   8       12.42        9.12      2.02 o
 -14   3   8       65.70       89.12      4.87 o
 -13   3   8       35.98       44.32      3.35 o
 -12   3   8        0.37        3.03      1.72 o
 -11   3   8       70.53       69.36      2.72 o
 -10   3   8      110.77      105.31      3.14 o
  -9   3   8      853.95      873.64     13.21 o
  -8   3   8      681.01      696.92      9.90 o
  -7   3   8       48.36       50.02      1.47 o
  -6   3   8        7.95       15.95      0.99 o
  -5   3   8       32.44       32.58      0.96 o
  -4   3   8      155.22      227.38      3.64 o
  -3   3   8      292.58      333.29      4.15 o
  -2   3   8       53.99      135.32      2.68 o
  -1   3   8      247.27      268.64      3.20 o
   0   3   8       33.38       31.48      0.99 o
   1   3   8       45.78       47.59      1.29 o
   2   3   8        4.54       15.04      1.02 o
   3   3   8        5.86      155.02      3.53 o
   4   3   8       39.63      229.72      7.03 o
   5   3   8        0.01       19.03      1.43 o
   6   3   8        5.54       21.72      1.72 o
   7   3   8        0.38        0.70      2.06 o
   8   3   8        3.18       13.68      3.74 o
   9   3   8       15.44       32.75      3.40 o
 -13   4   8        1.01        0.24      2.28 o
 -12   4   8        0.59       25.26      2.73 o
 -11   4   8        0.00        5.28      1.61 o
 -10   4   8        3.34        6.84      1.43 o
  -9   4   8       65.40       65.35      2.48 o
  -8   4   8       61.09       65.16      3.03 o
  -7   4   8        0.68       30.10      1.25 o
  -6   4   8       18.64       27.09      1.07 o
  -5   4   8        6.94       19.25      0.89 o
  -4   4   8       45.82       95.03      3.14 o
  -3   4   8       56.31       59.53      1.32 o
  -2   4   8        2.01       16.84      0.85 o
  -1   4   8      214.07      221.02      8.35 o
   0   4   8       48.63       55.83      1.36 o
   1   4   8       55.35       59.36      1.67 o
   2   4   8      138.17      139.16      4.10 o
   3   4   8       11.98       22.10      1.77 o
   4   4   8       22.84       34.59      2.13 o
   5   4   8       19.59       23.37      1.82 o
   6   4   8       12.82       10.73      2.17 o
   7   4   8       94.58      104.78      4.88 o
   8   4   8        5.00        0.65      2.56 o
 -12   5   8        1.26       20.31      3.28 o
 -11   5   8        1.64       20.84      1.89 o
 -10   5   8        0.33        2.96      2.78 o
  -9   5   8        0.16        0.65      2.23 o
  -8   5   8        1.92        3.11      0.99 o
  -7   5   8        0.62       11.94      2.33 o
  -6   5   8      107.31      113.74      2.21 o
  -5   5   8       78.98       97.33      5.11 o
  -4   5   8        6.26       11.54      0.65 o
  -3   5   8        0.05       -0.01      1.31 o
  -2   5   8        1.25        2.35      2.12 o
  -1   5   8       24.89       20.54      1.37 o
   0   5   8      152.85      167.12      2.64 o
   1   5   8       79.48      102.72      2.25 o
   2   5   8       49.07       44.83      1.80 o
   3   5   8        0.69        1.36      1.14 o
   4   5   8        0.48       -0.35      1.39 o
   5   5   8        9.07        7.14      2.33 o
   6   5   8      101.33      108.00      5.15 o
   7   5   8       64.29       70.09      3.99 o
 -10   6   8        8.92        2.93      3.14 o
  -9   6   8       14.68       19.88      2.06 o
  -8   6   8        7.03        8.33      1.77 o
  -7   6   8       18.09       16.87      1.60 o
  -6   6   8        4.85        4.54      1.97 o
  -5   6   8        0.62        0.73      3.95 o
  -4   6   8        0.76       -1.49      5.01 o
  -3   6   8        1.20       18.56      5.21 o
  -2   6   8       57.77       60.99      2.88 o
  -1   6   8        0.89        1.87      1.09 o
   0   6   8        1.25        0.79      3.29 o
   1   6   8        7.23        6.30      1.70 o
   2   6   8       10.17       20.78      3.49 o
   3   6   8        3.09        6.12      2.15 o
   4   6   8        2.79       11.42      3.24 o
   5   6   8        0.02        4.80      4.15 o
  -8   7   8        4.70       10.97      2.56 o
  -7   7   8        0.30       -1.11      2.00 o
  -6   7   8        0.11       -1.65      1.88 o
  -5   7   8        2.79        5.51      6.68 o
  -4   7   8        1.24        6.56      2.23 o
  -3   7   8       76.93       90.33      3.69 o
  -2   7   8       58.20       68.02      4.65 o
  -1   7   8        0.34       -0.26      2.68 o
   0   7   8        1.84        1.49      2.22 o
   1   7   8        2.08       -2.01      2.01 o
   2   7   8        3.45        3.36      3.34 o
   3   7   8       17.59       15.75      2.43 o
  -4   8   8        0.28        4.39      3.78 o
  -3   8   8        0.31       -0.18      3.04 o
  -2   8   8        0.76       -0.98      9.00 o
  -1   8   8        2.13        6.31      5.97 o
 -14   1   9        5.18        6.22      3.47 o
 -13   1   9        5.62       11.02      2.32 o
 -12   1   9        5.99        4.77      1.32 o
 -11   1   9       58.61       52.11      1.72 o
 -10   1   9        4.87        1.76      1.32 o
  -9   1   9        9.73        7.83      0.63 o
  -8   1   9       43.72       43.65      1.52 o
  -7   1   9       97.33       95.87      4.30 o
  -6   1   9       39.29       32.94      1.23 o
  -5   1   9       21.69       21.75      0.99 o
  -4   1   9        7.23        2.98      2.33 o
  -3   1   9       78.84       79.41      1.50 o
  -2   1   9      312.00      316.06      3.59 o
  -1   1   9      782.48      735.36      8.03 o
   0   1   9       81.55       73.06      1.50 o
   1   1   9      158.94      149.10      5.31 o
   2   1   9      184.88      188.53      2.98 o
   3   1   9       24.85       22.29      2.88 o
   4   1   9       75.41       64.69      4.60 o
   5   1   9       98.15       95.33      2.68 o
   6   1   9       13.40       11.97      1.72 o
   7   1   9      174.34      178.56      4.26 o
   8   1   9       87.86       82.07      3.11 o
   9   1   9       14.09       12.05      2.23 o
 -14   2   9        6.40       11.12      2.32 o
 -13   2   9        0.02        4.17      4.25 o
 -12   2   9       16.73       17.18      3.64 o
 -11   2   9        0.91        0.29      1.60 o
 -10   2   9        7.38        6.15      1.31 o
  -9   2   9      346.29      334.90      5.37 o
  -8   2   9      209.64      197.04      3.40 o
  -7   2   9       26.84       27.32      2.07 o
  -6   2   9        2.65        2.65      0.52 o
  -5   2   9       18.07       15.39      0.95 o
  -4   2   9      117.10      126.34      2.07 o
  -3   2   9      379.88      379.10      4.54 o
  -2   2   9       21.54       21.75      0.93 o
  -1   2   9       38.68       34.40      1.97 o
   0   2   9       25.30       20.97      1.04 o
   1   2   9       29.40       26.05      1.22 o
   2   2   9       97.56       95.24      2.00 o
   3   2   9      178.55      179.64      3.29 o
   4   2   9       33.01       29.02      1.59 o
   5   2   9        9.04        7.87      1.35 o
   6   2   9        3.52        0.98      1.51 o
   7   2   9       70.63       64.19      2.46 o
   8   2   9        8.13        7.14      2.25 o
 -13   3   9       26.37       28.73      2.56 o
 -12   3   9       10.63       10.58      2.16 o
 -11   3   9       42.21       41.80      2.29 o
 -10   3   9       27.83       28.92      1.88 o
  -9   3   9      167.36      170.43      3.43 o
  -8   3   9      537.38      527.20      7.61 o
  -7   3   9       71.74       65.16      2.02 o
  -6   3   9       29.66       24.05      0.96 o
  -5   3   9       14.71       19.27      1.47 o
  -4   3   9        7.17        4.29      0.75 o
  -3   3   9        0.51        0.55      0.68 o
  -2   3   9       84.49       87.19      1.61 o
  -1   3   9        7.03        7.64      0.78 o
   0   3   9       53.88       41.58      1.87 o
   1   3   9        0.08        2.07      1.37 o
   2   3   9       79.22       66.56      3.19 o
   3   3   9        2.67        1.28      1.14 o
   4   3   9       16.64       15.49      1.23 o
   5   3   9        0.15        0.38      1.27 o
   6   3   9        1.33        4.75      1.87 o
   7   3   9        0.50        2.47      2.10 o
   8   3   9        2.32        5.08      9.66 o
 -13   4   9       28.94       27.05      2.84 o
 -12   4   9        0.03        3.50      1.65 o
 -11   4   9        0.76        0.48      1.54 o
 -10   4   9       21.08       18.41      1.55 o
  -9   4   9      116.46      112.14      2.69 o
  -8   4   9        0.07       -0.27      0.93 o
  -7   4   9        7.18        5.79      1.16 o
  -6   4   9        0.02        0.81      0.93 o
  -5   4   9        0.09        0.34      0.67 o
  -4   4   9       26.62       30.44      1.26 o
  -3   4   9       99.65       88.68      2.68 o
  -2   4   9        2.63        1.86      0.78 o
  -1   4   9      112.43      103.07      2.83 o
   0   4   9      305.00      305.92      5.77 o
   1   4   9        4.57        4.86      0.87 o
   2   4   9        0.04       -0.71      0.71 o
   3   4   9        2.97        5.04      2.53 o
   4   4   9       17.73       19.11      1.87 o
   5   4   9       86.77       83.82      5.82 o
   6   4   9       20.88       17.31      6.32 o
   7   4   9        0.08       -0.44      4.81 o
 -12   5   9        4.69        2.24      2.97 o
 -11   5   9        1.67        1.98      1.74 o
 -10   5   9        4.33        5.24      4.30 o
  -9   5   9        0.03        2.40      2.33 o
  -8   5   9        0.67       -1.18      1.18 o
  -7   5   9        9.62        8.65      1.03 o
  -6   5   9       61.02       48.79      3.74 o
  -5   5   9      117.69       99.87      2.04 o
  -4   5   9        7.20        9.23      0.69 o
  -3   5   9       45.76       44.01      1.09 o
  -2   5   9        4.66        4.82      0.62 o
  -1   5   9       82.77       81.98      1.82 o
   0   5   9      250.72      243.40      4.96 o
   1   5   9       86.46       82.75      4.30 o
   2   5   9        0.39       -1.47      1.47 o
   3   5   9        3.03        2.04      1.81 o
   4   5   9        1.59        1.89      3.03 o
   5   5   9        2.46        1.85      1.83 o
   6   5   9        4.33        6.01      2.78 o
 -10   6   9        9.54        9.91      3.03 o
  -9   6   9       14.47       12.48      3.84 o
  -8   6   9        2.96        0.34      1.71 o
  -7   6   9        1.09        1.68      1.82 o
  -6   6   9        6.27        6.31      2.33 o
  -5   6   9       10.78        5.88      1.52 o
  -4   6   9        0.01       -0.49      1.24 o
  -3   6   9        9.89        8.16      1.43 o
  -2   6   9        0.17        0.01      2.23 o
  -1   6   9        1.97       -0.25      2.04 o
   0   6   9        1.35        3.39      2.20 o
   1   6   9        0.17       -6.09      8.29 o
   2   6   9        1.19        1.75      3.84 o
   3   6   9        2.93        3.34      2.52 o
   4   6   9        0.18       -0.65      2.28 o
   5   6   9        1.48        4.45      4.32 o
  -8   7   9        0.06       -2.13      2.26 o
  -7   7   9       17.15       15.60      3.54 o
  -6   7   9       10.37        9.00      2.87 o
  -5   7   9        2.06       -0.34      2.20 o
  -4   7   9       11.12       20.17      3.01 o
  -3   7   9        7.89       15.85      7.84 o
  -2   7   9       36.23       33.46      6.37 o
  -1   7   9       65.75       71.87      3.41 o
   0   7   9        6.06        9.31      3.03 o
   1   7   9        0.96        4.10      2.26 o
   2   7   9        0.22       -1.67      3.03 o
 -14   0  10       19.04       32.37      5.87 o
 -13   0  10        4.08        4.35      3.74 o
 -12   0  10        1.35        2.02      1.52 o
 -11   0  10       25.78       28.12      1.92 o
 -10   0  10      101.99       96.40      3.14 o
  -9   0  10       22.12       20.84      1.52 o
  -8   0  10       50.99       53.92      1.92 o
  -7   0  10       46.05       48.66      1.82 o
  -6   0  10       72.67       74.96      2.12 o
  -5   0  10        1.74        0.51      1.42 o
  -4   0  10       33.17       27.11      1.62 o
  -3   0  10       45.90       52.80      1.92 o
  -2   0  10        0.59        4.45      1.21 o
  -1   0  10       73.85       82.44      2.23 o
   0   0  10       67.44       61.91      2.02 o
   1   0  10       81.24       86.39      2.63 o
   2   0  10        3.68       12.14      1.72 o
   3   0  10       30.15       26.30      2.53 o
   4   0  10        1.06        1.92      2.02 o
   5   0  10       10.34       13.45      2.33 o
   6   0  10       25.71       28.93      2.43 o
   7   0  10       15.37       14.67      2.63 o
   8   0  10        1.97        2.02      2.23 o
 -14   1  10        9.62        5.94      4.20 o
 -13   1  10        7.49        7.45      1.80 o
 -12   1  10        0.00        2.26      1.90 o
 -11   1  10       21.67       22.26      0.93 o
 -10   1  10        2.39        1.74      0.61 o
  -9   1  10       19.67       18.38      0.84 o
  -8   1  10       13.68       13.59      0.60 o
  -7   1  10       55.78       60.49      2.73 o
  -6   1  10        0.36        0.37      0.82 o
  -5   1  10       11.14        8.81      0.99 o
  -4   1  10        7.47        7.47      1.12 o
  -3   1  10       72.82       67.97      1.43 o
  -2   1  10       27.78       19.75      0.99 o
  -1   1  10        3.41        4.48      0.89 o
   0   1  10        9.85       10.91      1.16 o
   1   1  10       30.57       24.99      1.39 o
   2   1  10       13.19       15.37      2.23 o
   3   1  10       33.18       29.15      2.28 o
   4   1  10        0.23       -1.23      1.23 o
   5   1  10        3.81        5.01      1.48 o
   6   1  10       28.97       26.10      2.68 o
   7   1  10      100.54      110.74      3.53 o
   8   1  10       13.12       17.01      2.19 o
 -14   2  10        0.39       -0.36      2.15 o
 -13   2  10        0.87        1.42      2.93 o
 -12   2  10       15.91       21.10      2.68 o
 -11   2  10        0.28        0.00      1.51 o
 -10   2  10       44.60       43.00      3.24 o
  -9   2  10        7.30        7.05      1.21 o
  -8   2  10       21.51       19.91      1.04 o
  -7   2  10        9.71        9.39      1.87 o
  -6   2  10       16.96       14.04      0.87 o
  -5   2  10       61.29       62.16      2.53 o
  -4   2  10       39.97       40.15      1.11 o
  -3   2  10       25.63       27.61      1.04 o
  -2   2  10       67.53       62.81      1.35 o
  -1   2  10      114.48      120.43      2.07 o
   0   2  10      111.70      112.07      2.06 o
   1   2  10        0.67        2.05      1.04 o
   2   2  10       10.99       13.07      1.87 o
   3   2  10        9.80        8.02      1.28 o
   4   2  10        6.04        6.98      1.82 o
   5   2  10        2.82        0.64      1.43 o
   6   2  10        1.74       -0.94      1.60 o
   7   2  10       11.07        9.35      2.25 o
   8   2  10       12.83       10.58      4.20 o
 -13   3  10        0.46        0.25      2.02 o
 -12   3  10        1.35        0.21      1.75 o
 -11   3  10        0.49       -1.34      1.60 o
 -10   3  10       17.62       17.03      1.62 o
  -9   3  10        7.83        5.62      1.34 o
  -8   3  10        0.34       -0.95      0.95 o
  -7   3  10        4.39        2.88      0.86 o
  -6   3  10        1.52        0.79      0.96 o
  -5   3  10        0.73        2.63      0.70 o
  -4   3  10       24.74       30.72      1.92 o
  -3   3  10        0.02        0.18      0.75 o
  -2   3  10        0.94        2.46      0.96 o
  -1   3  10        2.32        3.45      0.87 o
   0   3  10        5.95        4.03      0.85 o
   1   3  10        2.54        1.88      0.97 o
   2   3  10        0.96        1.76      1.14 o
   3   3  10       15.47       11.84      1.36 o
   4   3  10        0.81        1.80      1.40 o
   5   3  10        0.11       -1.69      1.69 o
   6   3  10        7.31        7.85      4.20 o
   7   3  10        0.83        1.37      2.45 o
 -12   4  10        1.26       -0.05      1.61 o
 -11   4  10        6.30        3.92      1.93 o
 -10   4  10       49.74       48.65      1.86 o
  -9   4  10       83.59       83.63      3.49 o
  -8   4  10        2.90        1.39      1.87 o
  -7   4  10       41.54       36.82      1.38 o
  -6   4  10        0.08        0.25      1.07 o
  -5   4  10       11.86       10.33      0.95 o
  -4   4  10       43.94       41.41      1.14 o
  -3   4  10       12.60       10.53      0.78 o
  -2   4  10       44.26       43.74      1.62 o
  -1   4  10       77.63       75.55      1.68 o
   0   4  10      132.48      135.67      2.50 o
   1   4  10       17.10       16.16      1.72 o
   2   4  10        0.43       -0.90      0.90 o
   3   4  10        0.50        4.57      1.61 o
   4   4  10        7.01        8.21      1.89 o
   5   4  10       35.41       35.74      2.52 o
   6   4  10        3.48        3.56      2.20 o
 -11   5  10       27.74       28.72      2.57 o
 -10   5  10       16.66       21.63      2.02 o
  -9   5  10        8.34        6.10      1.42 o
  -8   5  10        0.02       -0.63      1.10 o
  -7   5  10       12.90       13.28      2.73 o
  -6   5  10      105.86       95.71      2.32 o
  -5   5  10       45.75       40.36      1.29 o
  -4   5  10       23.79       18.72      2.12 o
  -3   5  10       36.58       34.74      1.62 o
  -2   5  10       14.81       16.23      0.90 o
  -1   5  10      191.58      201.88      3.40 o
   0   5  10      206.03      230.60      3.59 o
   1   5  10        1.93        1.37      1.32 o
   2   5  10       23.03       22.51      1.97 o
   3   5  10        0.07        1.58      2.88 o
   4   5  10       18.31       21.22      2.71 o
   5   5  10       30.81       29.70      4.25 o
 -10   6  10        2.05        1.92      2.23 o
  -9   6  10        4.80        4.18      2.68 o
  -8   6  10        3.97        3.84      2.19 o
  -7   6  10       50.97       55.92      5.77 o
  -6   6  10        0.81        1.18      4.30 o
  -5   6  10       18.81       16.35      2.33 o
  -4   6  10        5.06        8.57      2.58 o
  -3   6  10        1.28        4.09      3.74 o
  -2   6  10       16.32       21.01      2.58 o
  -1   6  10        3.98        3.68      1.75 o
   0   6  10        0.32        1.53      3.19 o
   1   6  10        3.49        4.42      1.75 o
   2   6  10        6.59        8.88      6.17 o
   3   6  10        0.24        1.63      2.80 o
   4   6  10        0.00        1.17      2.41 o
  -7   7  10       29.32       29.83      3.26 o
  -6   7  10        6.12        6.31      5.97 o
  -5   7  10        0.00        5.32      6.78 o
  -4   7  10       15.47       19.90      6.52 o
  -3   7  10        9.10       16.69      2.89 o
  -2   7  10      150.12      153.94     11.99 o
  -1   7  10       61.86       63.72      8.80 o
   0   7  10        1.40        6.51      4.86 o
   1   7  10       10.27        7.87      5.87 o
 -14   1  11        3.62       -1.36      3.32 o
 -13   1  11        0.22        1.11      2.93 o
 -12   1  11        5.25        5.58      3.14 o
 -11   1  11       10.34        9.38      2.07 o
 -10   1  11        3.75        3.02      0.66 o
  -9   1  11        7.06        7.88      0.96 o
  -8   1  11        1.93        3.01      0.88 o
  -7   1  11       22.27       27.90      3.54 o
  -6   1  11      249.91      263.52      5.16 o
  -5   1  11      108.68      100.42      1.93 o
  -4   1  11        6.42        7.86      1.07 o
  -3   1  11       33.55       32.89      3.49 o
  -2   1  11        8.65        9.14      4.40 o
  -1   1  11      300.40      309.59      5.01 o
   0   1  11      164.11      161.27      2.62 o
   1   1  11        0.07       -1.72      1.72 o
   2   1  11        9.06        6.33      1.25 o
   3   1  11        0.56       -1.10      1.82 o
   4   1  11        0.00        0.66      1.57 o
   5   1  11        2.74        2.02      2.07 o
   6   1  11        5.32        4.88      1.87 o
   7   1  11        0.41        2.12      2.02 o
 -14   2  11       23.70       29.97      4.12 o
 -13   2  11        0.05        2.33      2.17 o
 -12   2  11        3.95        3.26      1.87 o
 -11   2  11        3.55        7.53      2.17 o
 -10   2  11       13.75       11.79      1.41 o
  -9   2  11       32.60       31.15      1.50 o
  -8   2  11       21.22       18.55      1.62 o
  -7   2  11       14.10       13.49      0.96 o
  -6   2  11       34.80       72.44      3.36 o
  -5   2  11        1.91        4.30      1.07 o
  -4   2  11        0.26        4.18      0.96 o
  -3   2  11        5.22        8.15      0.93 o
  -2   2  11       63.54       53.32      1.42 o
  -1   2  11      432.96      412.35      7.64 o
   0   2  11       40.04       40.03      1.38 o
   1   2  11       22.79       25.84      1.48 o
   2   2  11       11.26       15.64      2.88 o
   3   2  11        4.94        4.46      1.34 o
   4   2  11       40.85       34.69      1.99 o
   5   2  11       29.10       26.85      2.03 o
   6   2  11        3.41        2.07      2.16 o
   7   2  11        0.31        6.93      2.32 o
 -13   3  11        5.41        4.06      1.96 o
 -12   3  11       12.32        7.65      4.35 o
 -11   3  11       18.06       17.62      3.09 o
 -10   3  11       83.93       80.45      3.89 o
  -9   3  11      258.17      265.25      7.03 o
  -8   3  11        9.19       12.49      1.12 o
  -7   3  11       29.57       23.76      4.65 o
  -6   3  11        0.19        1.19      0.65 o
  -5   3  11        2.20        2.97      1.01 o
  -4   3  11        7.17        8.87      0.96 o
  -3   3  11       41.80       39.92      1.32 o
  -2   3  11        0.03        1.00      0.87 o
  -1   3  11       20.00       18.01      2.73 o
   0   3  11        4.11        6.47      1.47 o
   1   3  11       35.34       31.49      1.57 o
   2   3  11        0.16        8.69      2.38 o
   3   3  11        2.34        5.38      4.10 o
   4   3  11        3.15        4.04      1.48 o
   5   3  11        3.81        4.35      5.97 o
   6   3  11        0.06        3.47      2.81 o
 -12   4  11        0.38       -0.76      1.78 o
 -11   4  11        0.35        2.33      5.16 o
 -10   4  11       75.44       71.38      3.17 o
  -9   4  11      174.28      162.75      3.79 o
  -8   4  11       13.61       14.68      1.47 o
  -7   4  11       21.70       19.82      2.73 o
  -6   4  11        9.82        9.92      3.19 o
  -5   4  11       27.58       27.19      1.11 o
  -4   4  11      279.59      264.90      3.92 o
  -3   4  11       17.41       25.02      1.48 o
  -2   4  11        1.86        3.32      0.89 o
  -1   4  11       60.56       62.42      2.17 o
   0   4  11        4.10        7.10      0.85 o
   1   4  11       18.48       17.62      1.43 o
   2   4  11       30.49       30.24      4.10 o
   3   4  11        0.01       -0.20      1.99 o
   4   4  11       21.16       25.69      3.44 o
   5   4  11       15.07       17.19      3.21 o
 -11   5  11        2.10        4.15      2.33 o
 -10   5  11        0.54       -0.80      1.53 o
  -9   5  11        3.49        0.34      1.61 o
  -8   5  11       20.27       22.83      2.20 o
  -7   5  11        0.01        5.41      2.33 o
  -6   5  11       42.47       44.27      1.93 o
  -5   5  11        1.27        0.25      0.78 o
  -4   5  11       36.48       35.55      1.31 o
  -3   5  11       31.17       31.23      1.26 o
  -2   5  11        2.36        2.51      1.06 o
  -1   5  11      114.12      120.43      4.70 o
   0   5  11      109.79      100.49      6.83 o
   1   5  11       40.26       39.50      2.49 o
   2   5  11       15.72       14.66      7.44 o
   3   5  11        0.00        3.56      3.98 o
   4   5  11        0.25        4.54      3.25 o
  -9   6  11        4.03        3.30      3.59 o
  -8   6  11        2.76        2.37      2.46 o
  -7   6  11        3.39        2.44      3.09 o
  -6   6  11        3.98        3.17      2.08 o
  -5   6  11        4.65        4.45      8.09 o
  -4   6  11        2.43        1.50      2.49 o
  -3   6  11        0.17        1.15      1.86 o
  -2   6  11        9.73        8.48      1.83 o
  -1   6  11        0.01       -0.60      5.16 o
   0   6  11        1.87        3.37      2.36 o
   1   6  11        4.36        5.43      2.45 o
   2   6  11        0.10        6.27      2.54 o
  -6   7  11        4.11        6.75      9.96 o
  -5   7  11        1.42        3.56      4.00 o
  -4   7  11        0.55       -2.07      3.11 o
  -3   7  11        2.34       -3.75      3.75 o
  -2   7  11       32.28       29.94      4.05 o
  -1   7  11       38.27       32.76      3.02 o
 -14   0  12        0.03        7.38      4.86 o
 -13   0  12        8.15        6.98      5.46 o
 -12   0  12      114.80      112.29      4.45 o
 -11   0  12       59.52       54.02      2.93 o
 -10   0  12       12.81       10.01      1.42 o
  -9   0  12       52.46       46.94      1.72 o
  -8   0  12       21.85       17.40      1.82 o
  -7   0  12        1.85       -1.21      1.21 o
  -6   0  12       75.12       68.48      2.33 o
  -5   0  12       12.92        6.27      1.42 o
  -4   0  12        8.71        5.36      1.62 o
  -3   0  12        0.05        2.23      1.32 o
  -2   0  12        3.66        5.36      1.72 o
  -1   0  12        0.02       -0.40      1.42 o
   0   0  12       84.30       72.83      2.63 o
   1   0  12       68.29       55.64      3.03 o
   2   0  12       15.52       14.06      1.92 o
   3   0  12        0.84        1.11      2.02 o
   4   0  12        1.17        2.63      2.33 o
   5   0  12        4.73        4.55      2.33 o
   6   0  12       79.80       76.37      4.25 o
 -14   1  12        1.84        3.40      4.60 o
 -13   1  12        3.46       -0.81      2.79 o
 -12   1  12       61.27       56.06      2.69 o
 -11   1  12        7.57        7.68      4.60 o
 -10   1  12        0.37        0.14      0.81 o
  -9   1  12       66.38       62.55      1.54 o
  -8   1  12       45.96       45.34      1.34 o
  -7   1  12      154.63      140.01      2.76 o
  -6   1  12      170.48      155.67      2.79 o
  -5   1  12        6.20        6.63      1.14 o
  -4   1  12      134.81      125.73      2.32 o
  -3   1  12      296.43      317.11      6.32 o
  -2   1  12      263.81      243.36      3.24 o
  -1   1  12      420.58      406.34      5.61 o
   0   1  12       76.77       60.41      1.86 o
   1   1  12       51.04       47.09      2.73 o
   2   1  12       38.66       33.46      2.03 o
   3   1  12       42.21       39.00      3.14 o
   4   1  12        1.69        0.23      1.43 o
   5   1  12        0.49        3.36      1.87 o
   6   1  12        3.36        1.02      1.53 o
 -13   2  12        0.59        2.28      2.40 o
 -12   2  12        2.59        1.98      4.00 o
 -11   2  12        2.22        1.19      1.67 o
 -10   2  12       90.51       80.24      2.63 o
  -9   2  12      434.11      464.04      7.21 o
  -8   2  12      202.82      200.24      3.08 o
  -7   2  12       17.85       14.14      1.37 o
  -6   2  12        5.09        7.61      1.67 o
  -5   2  12       67.02       54.16      1.60 o
  -4   2  12      108.34      118.03      2.25 o
  -3   2  12      160.11      154.14      2.68 o
  -2   2  12      413.63      376.30      5.87 o
  -1   2  12      349.30      314.10      5.10 o
   0   2  12      117.96       91.90      2.29 o
   1   2  12       27.00       23.53      3.59 o
   2   2  12       20.09       13.09      1.51 o
   3   2  12       12.68        9.50      1.87 o
   4   2  12      100.73       96.56      3.51 o
   5   2  12       24.33       18.58      2.40 o
   6   2  12        1.20        0.21      3.49 o
 -13   3  12        9.33        7.45      2.53 o
 -12   3  12       19.90       20.28      2.45 o
 -11   3  12       12.43       14.38      2.20 o
 -10   3  12       23.07       24.21      2.26 o
  -9   3  12      141.94      147.39      7.89 o
  -8   3  12       69.70       69.38      1.86 o
  -7   3  12       18.21       18.11      2.43 o
  -6   3  12        1.40        1.90      0.93 o
  -5   3  12        3.39        1.42      1.72 o
  -4   3  12        4.17        4.39      0.99 o
  -3   3  12        4.62        3.05      0.93 o
  -2   3  12        2.02        0.41      1.82 o
  -1   3  12        7.49        6.11      1.16 o
   0   3  12        4.81        3.14      1.00 o
   1   3  12        0.77       -0.47      2.38 o
   2   3  12        3.21        2.31      1.47 o
   3   3  12        1.35        1.74      1.77 o
   4   3  12       14.23       14.74      2.24 o
   5   3  12        2.21       -2.15      2.60 o
 -12   4  12        0.53        1.86      3.03 o
 -11   4  12        0.48        2.20      2.04 o
 -10   4  12       42.29       33.71      2.71 o
  -9   4  12       75.65       74.06      2.58 o
  -8   4  12        1.84        1.01      3.24 o
  -7   4  12       22.76       20.59      1.34 o
  -6   4  12       51.57       47.09      1.55 o
  -5   4  12       58.57       51.07      1.31 o
  -4   4  12       31.91       27.05      1.82 o
  -3   4  12        1.96       -0.85      0.85 o
  -2   4  12       29.29       24.45      1.29 o
  -1   4  12       92.64       94.08      2.18 o
   0   4  12       34.00       39.12      1.53 o
   1   4  12        9.45        7.86      1.21 o
   2   4  12        3.09        0.81      1.97 o
   3   4  12        0.15       -1.18      2.40 o
   4   4  12        2.74       11.08      3.05 o
 -11   5  12        0.05        1.52      4.25 o
 -10   5  12        3.32        4.55      2.43 o
  -9   5  12        1.98        0.40      3.14 o
  -8   5  12       11.41       16.72      4.30 o
  -7   5  12        1.01       -0.59      1.43 o
  -6   5  12       15.11       11.88      1.35 o
  -5   5  12        0.15        0.53      0.99 o
  -4   5  12        0.09        0.56      1.57 o
  -3   5  12        0.00       -0.27      1.11 o
  -2   5  12        0.50        0.59      2.12 o
  -1   5  12        0.01       -1.43      1.43 o
   0   5  12       28.02       21.30      1.99 o
   1   5  12       42.97       39.93      2.58 o
   2   5  12        8.09       13.33      3.41 o
   3   5  12        1.89        5.37      8.40 o
  -8   6  12        8.10        7.95      5.26 o
  -7   6  12        0.01       -2.96      2.96 o
  -6   6  12        1.76        6.90      5.26 o
  -5   6  12        0.72        4.20      2.79 o
  -4   6  12        2.00        0.49      2.62 o
  -3   6  12        0.03        1.15      2.48 o
  -2   6  12        0.16        1.59      2.17 o
  -1   6  12        0.53        0.39      4.40 o
   0   6  12        0.10        3.91      2.66 o
   1   6  12        0.16        2.82      2.09 o
 -13   1  13        7.18        2.81      3.25 o
 -12   1  13        0.81        1.57      1.83 o
 -11   1  13        8.17       11.67      1.82 o
 -10   1  13        1.39        8.91      2.07 o
  -9   1  13       20.61       20.21      1.77 o
  -8   1  13       30.42       32.54      1.50 o
  -7   1  13       73.33       85.95      2.48 o
  -6   1  13       22.99       28.22      1.53 o
  -5   1  13        2.25        2.57      1.47 o
  -4   1  13       10.44        9.13      1.21 o
  -3   1  13        8.78        4.67      1.04 o
  -2   1  13       81.65       64.17      2.02 o
  -1   1  13      147.70      141.29      3.39 o
   0   1  13       11.51       18.21      2.07 o
   1   1  13       45.50       35.46      2.09 o
   2   1  13       66.25       53.53      2.36 o
   3   1  13       11.54       15.11      1.72 o
   4   1  13       13.46       11.48      1.72 o
   5   1  13        6.40        7.37      5.21 o
 -13   2  13        1.63        3.81      2.31 o
 -12   2  13        0.01        4.56      1.83 o
 -11   2  13        1.25        1.11      4.60 o
 -10   2  13       40.83       43.19      3.69 o
  -9   2  13      213.56      216.80      5.20 o
  -8   2  13       70.93       59.36      3.64 o
  -7   2  13        0.53        0.75      1.42 o
  -6   2  13        7.57       10.40      1.21 o
  -5   2  13        0.93        3.40      2.38 o
  -4   2  13       66.14       74.43      2.02 o
  -3   2  13       11.22        9.28      1.72 o
  -2   2  13       50.02       46.25      2.53 o
  -1   2  13       22.49       17.95      1.52 o
   0   2  13        0.17       12.27      2.73 o
   1   2  13        5.00       29.36      8.50 o
   2   2  13       22.42       20.91      2.73 o
   3   2  13       17.14       17.13      1.79 o
   4   2  13       15.10       21.64      5.92 o
   5   2  13        0.40       -0.74      2.98 o
 -12   3  13        1.43       -2.45      2.47 o
 -11   3  13       21.98       21.54      2.78 o
 -10   3  13       31.61       35.13      3.19 o
  -9   3  13        4.71        5.92      1.70 o
  -8   3  13       74.58       74.16      3.74 o
  -7   3  13        0.35        1.26      0.73 o
  -6   3  13        1.28        2.23      1.00 o
  -5   3  13        0.02       -0.30      1.67 o
  -4   3  13       34.37       39.67      1.43 o
  -3   3  13        0.55        0.84      1.67 o
  -2   3  13        4.10        3.03      1.14 o
  -1   3  13        3.84        3.26      1.04 o
   0   3  13        2.65       14.05      1.71 o
   1   3  13        1.12        1.55      1.57 o
   2   3  13        0.72        4.99      1.87 o
   3   3  13        3.12        4.94      2.15 o
   4   3  13        0.65        1.48      2.59 o
 -11   4  13        6.95        8.65      2.58 o
 -10   4  13        3.76        4.11      1.99 o
  -9   4  13       35.74       40.22      2.62 o
  -8   4  13        9.58       32.80      2.62 o
  -7   4  13        9.02       33.88      6.78 o
  -6   4  13       22.61       21.25      2.53 o
  -5   4  13        0.92        0.79      0.84 o
  -4   4  13        0.13        1.71      0.95 o
  -3   4  13        0.18        0.46      0.97 o
  -2   4  13       28.50       27.57      1.31 o
  -1   4  13      207.01      192.00      8.45 o
   0   4  13      129.98      120.14      5.46 o
   1   4  13        4.80        3.41      2.12 o
   2   4  13        5.04        7.39      2.82 o
   3   4  13        1.85        8.16      2.68 o
 -10   5  13       14.48       15.62      2.94 o
  -9   5  13        8.42        9.00      3.54 o
  -8   5  13        1.14        8.24      2.33 o
  -7   5  13        1.74       -0.40      2.52 o
  -6   5  13       31.13       24.93      2.47 o
  -5   5  13       21.31       20.43      5.66 o
  -4   5  13        7.51        4.99      3.14 o
  -3   5  13        1.68        3.38      2.00 o
  -2   5  13        0.54        5.06      1.92 o
  -1   5  13       12.04        3.54      3.14 o
   0   5  13       14.32       11.94      2.93 o
   1   5  13        3.03        4.75      3.08 o
   2   5  13        0.00        9.22      7.99 o
  -7   6  13        0.01        1.97      3.91 o
  -6   6  13        0.04        1.57     13.71 o
  -5   6  13        0.84        2.59      3.72 o
  -4   6  13        1.10        3.41      3.65 o
  -3   6  13        0.71       -0.72      7.13 o
  -2   6  13        0.25        3.08      9.31 o
  -1   6  13        0.31       -2.30      2.30 o
 -13   0  14        2.63       -2.93      6.47 o
 -11   0  14        5.13        0.40      2.93 o
 -10   0  14        9.89       10.62      3.14 o
  -9   0  14        6.89        7.49      2.23 o
  -8   0  14        3.40        4.35      1.52 o
  -7   0  14       27.51       28.43      2.12 o
  -6   0  14       27.05       33.28      2.23 o
  -5   0  14        0.89        3.24      1.82 o
  -4   0  14        2.92        2.53      1.82 o
  -3   0  14        2.89        0.10      1.62 o
  -2   0  14       10.23       11.94      2.23 o
  -1   0  14       18.91       20.54      2.02 o
   0   0  14       15.07       18.11      2.53 o
   1   0  14        3.12        2.12      1.92 o
   2   0  14        1.08        1.32      2.33 o
   3   0  14        5.39        7.99      3.14 o
   4   0  14        0.00       -2.23      3.03 o
 -13   1  14        0.05       -1.20      3.04 o
 -12   1  14        1.37        1.75      2.75 o
 -11   1  14        8.85        7.08      2.10 o
 -10   1  14       12.73       11.27      1.89 o
  -9   1  14        8.41        7.23      1.19 o
  -8   1  14        3.50        5.83      1.26 o
  -7   1  14        5.11        3.01      1.18 o
  -6   1  14        0.08       -0.43      1.47 o
  -5   1  14        3.18        5.14      1.12 o
  -4   1  14       26.98       23.70      1.50 o
  -3   1  14        0.01        1.37      1.28 o
  -2   1  14        2.40        3.84      1.22 o
  -1   1  14        0.11        0.29      1.67 o
   0   1  14        0.15       -1.38      1.65 o
   1   1  14       18.87       19.50      1.94 o
   2   1  14        8.75       12.07      1.96 o
   3   1  14        0.00       -1.51      1.77 o
   4   1  14        0.00       -1.86      1.86 o
 -12   2  14        0.73        3.05      2.02 o
 -11   2  14        0.69        4.11      2.94 o
 -10   2  14        0.95        2.06      2.52 o
  -9   2  14       44.80       49.10      2.48 o
  -8   2  14        1.64        2.09      1.38 o
  -7   2  14       49.82       48.66      1.89 o
  -6   2  14        0.04       -0.54      1.62 o
  -5   2  14        4.22        2.61      1.28 o
  -4   2  14       55.18       51.84      1.87 o
  -3   2  14       18.51       20.99      1.34 o
  -2   2  14       13.65       13.09      1.43 o
  -1   2  14        0.36       -0.61      1.34 o
   0   2  14        0.90        0.41      1.53 o
   1   2  14        0.11        1.65      1.54 o
   2   2  14        0.05       -0.51      1.73 o
   3   2  14        2.43        3.86      2.52 o
   4   2  14        0.12        0.53      2.92 o
 -12   3  14        0.65        0.61      2.07 o
 -11   3  14        0.51       -2.74      8.90 o
 -10   3  14        2.64        2.33      2.28 o
  -9   3  14        0.01       -1.72      1.81 o
  -8   3  14        0.46        0.90      2.23 o
  -7   3  14        0.34        2.19      2.73 o
  -6   3  14        1.11        1.79      1.16 o
  -5   3  14        1.08       -1.16      1.16 o
  -4   3  14        3.04        1.34      1.23 o
  -3   3  14        3.11        2.19      1.07 o
  -2   3  14        0.02       -0.37      1.87 o
  -1   3  14        6.76        9.28      1.41 o
   0   3  14       26.64       27.96      1.87 o
   1   3  14        5.51        4.73      1.82 o
   2   3  14        1.47        6.02      2.58 o
   3   3  14        0.11        1.45      3.06 o
 -11   4  14       12.69       10.31      3.28 o
 -10   4  14       47.33       47.90      4.16 o
  -9   4  14       38.80       40.14      6.42 o
  -8   4  14        0.66        3.80      2.21 o
  -7   4  14       26.81       26.09      6.17 o
  -6   4  14       30.46       32.31      4.81 o
  -5   4  14        0.14       -0.81      1.22 o
  -4   4  14       19.16       21.34      3.49 o
  -3   4  14       10.60        9.47      1.26 o
  -2   4  14       18.47       19.00      1.78 o
  -1   4  14      126.28      139.96      7.49 o
   0   4  14       46.21       48.20      2.93 o
   1   4  14       10.40        7.43      2.50 o
   2   4  14        0.18        1.39      3.54 o
  -9   5  14        1.56        2.18      7.99 o
  -8   5  14        8.85       17.92      4.15 o
  -7   5  14        2.14        0.83      3.43 o
  -6   5  14       37.68       31.45      3.32 o
  -5   5  14       51.31       56.56      4.83 o
  -4   5  14        7.53        4.40      3.15 o
  -3   5  14        7.71        8.68      2.78 o
  -2   5  14        1.30        4.86      3.69 o
  -1   5  14       33.49       36.32      4.55 o
   0   5  14        9.86        5.77      4.35 o
 -12   1  15       10.44       17.33      3.35 o
 -11   1  15        0.00        2.34      3.02 o
 -10   1  15       18.15       17.87      4.81 o
  -9   1  15       11.94       11.68      1.75 o
  -8   1  15        1.15        1.38      1.14 o
  -7   1  15        2.63        4.46      1.92 o
  -6   1  15       26.13       24.32      1.64 o
  -5   1  15       11.80       10.74      2.02 o
  -4   1  15        0.39        1.66      3.69 o
  -3   1  15        0.23       -0.71      2.22 o
  -2   1  15        2.47        0.52      1.62 o
  -1   1  15       14.07        6.39      1.55 o
   0   1  15        6.40        6.44      1.92 o
   1   1  15        0.60        0.22      2.17 o
   2   1  15        0.03       -1.72      1.72 o
   3   1  15        0.08       -0.90      2.06 o
 -12   2  15        0.18        1.10      2.41 o
 -11   2  15        1.32        2.45      3.37 o
 -10   2  15        0.18        0.22      2.50 o
  -9   2  15        9.97       12.19      5.51 o
  -8   2  15        1.98        0.87      2.68 o
  -7   2  15       33.71       29.85      5.51 o
  -6   2  15       12.56       11.47      1.52 o
  -5   2  15        0.62       -0.86      2.33 o
  -4   2  15        3.33        3.31      1.57 o
  -3   2  15        0.00        1.79      1.45 o
  -2   2  15       74.37       58.00      2.32 o
  -1   2  15      113.13      104.42      4.75 o
   0   2  15        2.53       -1.77      1.77 o
   1   2  15        5.48        6.57      1.77 o
   2   2  15        0.04        5.34      2.68 o
   3   2  15        0.85       10.93      4.96 o
 -11   3  15        1.62       -0.52      4.10 o
 -10   3  15        9.55       15.57      4.17 o
  -9   3  15       27.09       30.72      2.88 o
  -8   3  15        0.33       -0.81      1.57 o
  -7   3  15        0.00       -0.40      2.43 o
  -6   3  15        0.13        0.40      1.82 o
  -5   3  15        9.19        7.20      2.11 o
  -4   3  15        1.16        1.86      2.33 o
  -3   3  15        3.57        2.52      1.56 o
  -2   3  15       15.22        6.01      1.90 o
  -1   3  15       10.86        8.72      1.70 o
   0   3  15        1.02        1.25      1.57 o
   1   3  15        1.72        4.02      2.87 o
   2   3  15        0.22        5.78      2.75 o
 -10   4  15       80.17       71.79      9.05 o
  -9   4  15       58.13       53.27      3.54 o
  -8   4  15        1.21        1.92      1.78 o
  -7   4  15        0.21        1.89      2.07 o
  -6   4  15        1.93        3.46      2.02 o
  -5   4  15       17.04       15.27      1.96 o
  -4   4  15       19.98       14.23      1.54 o
  -3   4  15        0.75        0.27      1.54 o
  -2   4  15       12.72       13.57      3.79 o
  -1   4  15       38.82       42.40      2.95 o
   0   4  15        0.92        1.91      2.43 o
  -7   5  15        2.29        2.56      6.37 o
  -6   5  15        3.64       13.50      6.37 o
  -5   5  15        6.39       16.65      4.98 o
  -4   5  15       17.87       16.87      6.47 o
  -3   5  15       10.11        3.23      4.45 o
  -2   5  15        0.03        2.23      2.83 o
 -12   0  16        5.38        9.51      4.75 o
 -11   0  16       17.71       39.55      6.07 o
 -10   0  16        0.68       13.96      4.55 o
  -9   0  16        5.43        6.98      3.84 o
  -8   0  16        0.86        3.95      2.83 o
  -7   0  16        4.14        5.66      2.33 o
  -6   0  16        0.02        0.30      2.43 o
  -5   0  16        3.16        5.06      2.83 o
  -4   0  16       16.62       15.27      3.03 o
  -3   0  16        2.18        3.24      3.24 o
  -2   0  16        1.79        2.43      3.34 o
  -1   0  16        2.99        3.44      2.83 o
   0   0  16       30.20       23.97      3.64 o
   1   0  16       85.42       78.70      4.45 o
   2   0  16       15.85       11.73      3.24 o
 -12   1  16       19.63       13.96      5.87 o
 -11   1  16       16.22       16.38     11.08 o
 -10   1  16       49.91       43.16      4.54 o
  -9   1  16      157.66      188.86      6.47 o
  -8   1  16        2.37        8.15      2.31 o
  -7   1  16       33.45       33.60      2.68 o
  -6   1  16       11.81       25.65      2.10 o
  -5   1  16        6.25        6.06      1.80 o
  -4   1  16      106.67       91.17      3.72 o
  -3   1  16       20.81       27.41      2.93 o
  -2   1  16        8.19        6.49      2.15 o
  -1   1  16       12.80       50.04      5.56 o
   0   1  16        0.26        5.92      1.89 o
   1   1  16        6.98        9.05      2.48 o
   2   1  16        9.31       14.38      2.61 o
 -11   2  16        1.51        2.33      3.16 o
 -10   2  16       24.80       27.60      3.89 o
  -9   2  16       86.58      110.95      4.46 o
  -8   2  16      107.09      138.66      5.19 o
  -7   2  16       20.27       28.39      2.79 o
  -6   2  16        9.56        8.96      3.59 o
  -5   2  16        0.07        1.30      1.99 o
  -4   2  16        0.00       -2.11      2.11 o
  -3   2  16       37.01       29.28      2.26 o
  -2   2  16      152.90      151.73      4.32 o
  -1   2  16      118.85      119.84      3.86 o
   0   2  16       11.65       14.15      1.89 o
   1   2  16        0.46        1.33      2.74 o
 -10   3  16        0.23       -2.06      2.84 o
  -9   3  16        0.22        7.42      2.61 o
  -8   3  16        0.97       17.05      2.39 o
  -7   3  16        4.44       15.30      3.09 o
  -6   3  16       10.75        8.77      3.06 o
  -5   3  16        0.51        1.60      2.76 o
  -4   3  16        4.66        9.51      1.78 o
  -3   3  16       17.53       13.50      2.04 o
  -2   3  16       76.95       70.70      4.10 o
  -1   3  16       51.04       50.32      7.03 o
   0   3  16        4.47        4.40      4.40 o
  -8   4  16        0.98       -0.71      2.48 o
  -7   4  16        4.97        5.60      2.32 o
  -6   4  16       19.59       19.38      2.63 o
  -5   4  16       12.87       13.49      2.53 o
  -4   4  16        6.61       11.49      2.13 o
  -3   4  16        1.02       -1.30      1.84 o
  -2   4  16        3.06       -0.81      3.34 o
 -10   1  17       21.83       40.07      4.64 o
  -9   1  17       23.11       26.54      6.58 o
  -8   1  17       17.19       14.63      2.92 o
  -7   1  17        7.66       10.47      2.82 o
  -6   1  17        3.15        3.77      5.51 o
  -5   1  17        9.55        6.91      2.48 o
  -4   1  17       12.53       13.49      3.54 o
  -3   1  17        7.22        5.44      2.30 o
  -2   1  17       14.77       11.61      3.89 o
  -1   1  17       12.77        3.58      2.47 o
   0   1  17        1.49        3.52      3.54 o
 -10   2  17       21.34       13.92      3.50 o
  -9   2  17       52.29       47.68      5.41 o
  -8   2  17        4.52       -2.28      5.82 o
  -7   2  17        3.30        1.79      3.84 o
  -6   2  17        6.38       11.00      3.08 o
  -5   2  17        0.09        3.06      2.50 o
  -4   2  17        4.83        5.80      3.22 o
  -3   2  17        2.03       -2.88      4.05 o
  -2   2  17       42.34       34.71      3.74 o
  -1   2  17       14.16        8.09      2.36 o
  -8   3  17        0.14        0.28      6.27 o
  -7   3  17        2.58        5.24      2.12 o
  -6   3  17        0.15       -2.46      2.46 o
  -5   3  17        0.05       -2.92      2.98 o
  -4   3  17        0.17        1.98      2.20 o
  -3   3  17        0.11       -2.00      2.00 o
  -2   3  17       10.96       10.61      5.77 o
  -9   0  18        0.86       15.78      6.98 o
  -8   0  18       23.97       29.23      7.18 o
  -7   0  18        0.77       -6.58      6.58 o
  -6   0  18        2.44       -1.42      6.47 o
  -5   0  18        0.00       -0.91      6.37 o
  -4   0  18        4.29        4.35      4.65 o
  -3   0  18        3.12        8.09      5.26 o
  -2   0  18        1.84       -0.40      5.46 o
  -9   1  18        1.53        7.19      3.77 o
  -8   1  18        0.08       -0.85      3.36 o
  -7   1  18        0.19       -4.71      5.77 o
  -6   1  18        0.09        3.51      4.06 o
  -5   1  18        2.93        2.53      4.81 o
  -4   1  18        4.90        8.19      3.69 o
  -3   1  18        0.05        0.35      4.60 o
  -2   1  18        0.65        2.16      4.45 o
  -8   2  18        0.19       -1.01      7.79 o
  -7   2  18        3.33        4.71      4.05 o
  -6   2  18        3.30        8.54      3.68 o
  -5   2  18        0.27        1.48      2.52 o
  -4   2  18        4.70        6.82      5.66 o
  -3   2  18        3.34       -0.91      3.74 o
 
